# Supplementary material for: Features generated for computational splice-site prediction correspond to functional elements
Source: BMC Bioinformatics. 2007 Oct 24;8:410. doi: 10.1186/1471-2105-8-410 (PMC2241647; doi:10.1186/1471-2105-8-410)
Supplement: Additional file 1 — FGA identified features that contribute to Table 2. (Table2_features_A3mer3.txt). A text file with the complete list of features associated with the branch-point interval [-40,-20], from the feature set A-3mer3. The features are ranked according to the absolute value or their assigned weight. The top-scoring 20 features of this list are shown in Table 2. [file 1471-2105-8-410-S1.txt]

A-3mer3[-40,-20]
www.spliceport.org
Found 346 features in this interval
-------------ctgacc--||AG	0.179837
------------ctgacc---||AG	0.167811
-----------ctgacc----||AG	0.145336
--------------cctgac-||AG	0.141731
---------ctgacc------||AG	0.136983
-------ctgacc--------||AG	0.135907
---------------ctgacc||AG	0.135844
--------------ctcacc-||AG	0.125415
------------ctcacc---||AG	0.121931
------------cctgac---||AG	0.120181
---------ccctga------||AG	0.118673
--------------taactg-||AG	0.118501
--------------tctgac-||AG	0.118146
------------taactt---||AG	0.115586
-----------gctgac----||AG	0.113899
--------ctgact-------||AG	0.112664
-------------cctgac--||AG	0.111726
-------------tgaccc--||AG	0.111666
---------cacccc------||AG	0.110007
---------------cctgac||AG	0.107996
--------------ctgacc-||AG	0.107431
------cctgac---------||AG	0.107267
-------------actaat--||AG	0.105564
---------------gctgac||AG	0.104785
--------tctaac-------||AG	0.104395
-----------ctaact----||AG	0.103729
---------------taacct||AG	0.103007
--------------ctaatg-||AG	0.102262
-----------cctgac----||AG	0.100995
-----------ataact----||AG	0.100042
----------cctctc-----||AG	0.0997563
---------------ccctga||AG	0.0996158
-----------cccctc----||AG	0.0985411
---------------ctgatg||AG	0.0972653
----------ctgact-----||AG	0.0971554
---------------tctgac||AG	0.0961705
---------------tgacct||AG	0.096121
-------------tctgac--||AG	0.0954957
-------------ccctga--||AG	0.0953153
---------------tgaccc||AG	0.0949435
--------tgaccc-------||AG	0.0944235
----------tgactg-----||AG	0.0935542
-----------tgctca----||AG	0.0934361
--------------ctgact-||AG	0.0926793
------------ctgaca---||AG	0.0924825
-----------tttaat----||AG	0.0912743
--------gcccct-------||AG	0.0896595
--------------ctaacc-||AG	0.0891698
----------gcctga-----||AG	0.0889698
-------------taattt--||AG	0.0883962
------------ttaatt---||AG	0.0881599
----------ctgacc-----||AG	0.0878349
------------ccctga---||AG	0.0872212
--------cctgac-------||AG	0.0865734
-------actgac--------||AG	0.0864366
----------acccct-----||AG	0.0856748
----------tgacct-----||AG	0.0855727
-----------ctaacc----||AG	0.0851439
---------------ctaact||AG	0.0840662
------------tccccc---||AG	0.0830621
------------taactg---||AG	0.0824311
-----------cctcac----||AG	0.0822976
---------------ctcacc||AG	0.0822109
--------tctgac-------||AG	0.0821393
----------ccctga-----||AG	0.0820459
----------gctgac-----||AG	0.0820445
-------------tgacat--||AG	0.0807413
-------------tgacca--||AG	0.0807024
-------------tctcac--||AG	0.0805792
----------cctgac-----||AG	0.0800212
--------------gtctga-||AG	0.0793865
-----------tgaccc----||AG	0.0790527
-------------ctctcc--||AG	0.0787604
---------------ctttgt||AG	0.0786484
-------------ctgact--||AG	0.0782927
--------ctgacc-------||AG	0.0781686
-------------cctaac--||AG	0.0775403
------------tctgac---||AG	0.077402
------------gctgac---||AG	0.0773294
-------ctaacc--------||AG	0.0770115
-------------ctcctc--||AG	0.0768948
---------ctaaca------||AG	0.0759099
---------------tttttc||AG	0.0757773
------------tgaccc---||AG	0.07574
--------------tgaccc-||AG	0.0751619
---------ctgact------||AG	0.074947
------------ctgatg---||AG	0.0748292
---------------ctgact||AG	0.0744652
--------------cctcac-||AG	0.0739158
------gctgac---------||AG	0.0736015
-----------gacctc----||AG	0.0731232
-------------ctgatg--||AG	0.0725771
-------------cctcac--||AG	0.0725465
-------cccctc--------||AG	0.0725056
--------------tctaac-||AG	0.0720945
--------------cctaac-||AG	0.0716915
------------taacca---||AG	0.0715554
--------------ataact-||AG	0.0708813
---ccctct------------||AG	0.0707999
---------------attttt||AG	0.0706545
---------cctgac------||AG	0.070535
--------------ttaact-||AG	0.0703623
---------------ccccct||AG	0.0701732
--------------aaaaaa-||AG	-0.0700836
--------------tctctt-||AG	0.0700118
-----------tttctt----||AG	0.0699218
------tctaac---------||AG	0.0698529
---------tgacct------||AG	0.0697799
------------ctaact---||AG	0.0696155
-------------taactt--||AG	0.0690891
--------------ccccct-||AG	0.0690031
---------ctctcc------||AG	0.0689563
--------------tgacct-||AG	0.068793
---------------ttgacc||AG	0.0687604
-----------ctctcc----||AG	0.0687238
---------gctgac------||AG	0.0682517
-----------cccctg----||AG	0.0678826
----cctctg-----------||AG	0.0677058
-----------ccccct----||AG	0.0675654
-----------actgac----||AG	0.0674903
---------------cccctc||AG	0.0670517
--------------ccaccc-||AG	0.0668734
---------cctgat------||AG	0.0664627
--------------tttctt-||AG	0.0661378
-----------ctgact----||AG	0.0657249
-----------tctgac----||AG	0.0657235
------------tttaat---||AG	0.0656274
---------gccccc------||AG	0.0652065
------------ccctca---||AG	0.0651896
------------tctctc---||AG	0.0643217
-----------ctgatc----||AG	0.0640138
--gccctc-------------||AG	0.0639036
-----------gccctc----||AG	0.0634337
--------------aagaaa-||AG	-0.0634323
-----------cctctc----||AG	0.0631526
------tctccc---------||AG	0.0630899
--------------actaac-||AG	0.0630419
----------ccccct-----||AG	0.0629763
-------------gctgac--||AG	0.0623882
--------------gccctc-||AG	0.0621005
---------------atttct||AG	0.0616075
---ccctgc------------||AG	0.0615484
------------ccctct---||AG	0.0612453
-----------aggaag----||AG	-0.0611469
------------ctgact---||AG	0.0606376
----------cactga-----||AG	0.0595285
---------------tccctc||AG	0.0592485
-------------ctcacc--||AG	0.0590065
---------cccctc------||AG	0.0585792
------------cccctc---||AG	0.0583086
---ccctcc------------||AG	0.0579171
--------------actgac-||AG	0.0578477
--------------ctgatg-||AG	0.0572923
----------tgactc-----||AG	0.0570088
--------------gacccc-||AG	0.0567171
------------cactga---||AG	0.056392
--------------cctctg-||AG	0.0561724
---------------cctcac||AG	0.0553229
--------------tttttc-||AG	0.0551623
--------cccctc-------||AG	0.0547171
------------gccctt---||AG	0.0547125
-------------gagaca--||AG	-0.0541319
--------------ctgacg-||AG	0.0536375
---------------cccttc||AG	0.0533402
-------------tcccct--||AG	0.0532296
---------actaac------||AG	0.0532195
---------------actgac||AG	0.0530282
---------gcccct------||AG	0.0524713
---------------ctctga||AG	0.0522759
--------ccctga-------||AG	0.0516161
-------------tgactc--||AG	0.0515107
-----------gtgacc----||AG	0.0512426
---------------ctaacc||AG	0.0506992
--------------tgactc-||AG	0.0505807
--------------cttttt-||AG	0.0502427
-------------agagaa--||AG	-0.0502055
-----------ggaagg----||AG	-0.050122
------------cccctg---||AG	0.0500768
-----------gggagg----||AG	-0.0493099
--------------ttttct-||AG	0.0489853
-------------tcacct--||AG	0.0488647
---------------cacccc||AG	0.048768
----------cctaac-----||AG	0.048713
---------------cctctt||AG	0.04827
--------------aggaaa-||AG	-0.0481187
------------tgctga---||AG	0.0480764
--------------tcctct-||AG	0.0480094
-----------ctcagc----||AG	0.0476992
---------------ttctct||AG	0.0475314
----------cccccc-----||AG	0.0467213
----------gggagg-----||AG	-0.0464878
---------------tggtgg||AG	-0.0464108
-----------ccctga----||AG	0.0461854
--------gggagg-------||AG	-0.0461095
--------------tgacca-||AG	0.0460773
----------tctgac-----||AG	0.04583
-------------cctctc--||AG	0.0457838
---------------ctctct||AG	0.0456844
---------------cccttt||AG	0.0454719
--------------tctctc-||AG	0.0452017
---------------ccctct||AG	0.0451635
-------------tcaccc--||AG	0.0450267
-----------cctaac----||AG	0.0444174
--------------ctgaca-||AG	0.0443643
--------------agagaa-||AG	-0.0439733
-------------tctctc--||AG	0.0439277
----------aggaag-----||AG	-0.0437588
----cccctc-----------||AG	0.0434469
---------tgactc------||AG	0.0433058
-------------gagatg--||AG	-0.0432232
--------------agggag-||AG	-0.0431601
-------------ctctga--||AG	0.043141
--------------ggctgg-||AG	-0.043132
--------------cctcat-||AG	0.0429128
--------------ttacag-||AG	-0.042645
--------------gctgga-||AG	-0.042411
------gggagg---------||AG	-0.0422244
---------------aggcag||AG	-0.0418244
---------ccctca------||AG	0.0417767
-------------gaggag--||AG	-0.0414696
---------------ctggag||AG	-0.0413896
---------------agaaag||AG	-0.0413003
---------------agagag||AG	-0.0403853
--------taaccg-------||AG	0.0401323
-------------tcccag--||AG	-0.0401211
-----------ctgatg----||AG	0.0399323
---------------accccc||AG	0.0392125
------------gaagga---||AG	-0.0392115
--------------ctctct-||AG	0.0386869
---------------caggag||AG	-0.038567
-----gaggct----------||AG	-0.0365324
------------aggcag---||AG	-0.036394
--------------ctcact-||AG	0.0356673
------------agagac---||AG	-0.0356239
---------------ctcttc||AG	0.0354283
-----ggtggc----------||AG	-0.03541
-----------aaaaaa----||AG	-0.0345892
-------cctgac--------||AG	0.0343571
-----ttttag----------||AG	-0.0342803
-------------gggagg--||AG	-0.033722
--------------agatgg-||AG	-0.0331821
--------------cccctt-||AG	0.0328095
----------ccctca-----||AG	0.0327536
-----------ccctct----||AG	0.0320549
-------------ctgcaa--||AG	-0.0316065
------------aggaga---||AG	-0.030649
--------ctggga-------||AG	-0.0305302
------------caggag---||AG	-0.0302328
----tgaggc-----------||AG	-0.0301056
--aattag-------------||AG	-0.0300515
------------tgagac---||AG	-0.0300064
---------------tttgag||AG	-0.0298209
-------ggaggc--------||AG	-0.0285935
-------------ggctgg--||AG	-0.0285619
-------------actgac--||AG	0.0285021
------aggcag---------||AG	-0.0284066
----cctccc-----------||AG	0.0282683
--------------gaggca-||AG	-0.0280543
-----------ggtgga----||AG	-0.0279658
----------gtagag-----||AG	-0.0278283
--------------caaagt-||AG	-0.0275203
---------------tgggag||AG	-0.02739
--------------agacag-||AG	-0.0272387
------------agagat---||AG	-0.0267453
-------------aggagg--||AG	-0.0264128
-----gggagg----------||AG	-0.0259939
---aggaga------------||AG	-0.02589
---------------tttttt||AG	0.0253994
---------------tttctc||AG	0.0249372
--------------tgcctg-||AG	-0.0245782
---attagc------------||AG	-0.0240724
---aggagg------------||AG	-0.0237158
---------------tacccc||AG	0.0235498
--------------agagag-||AG	-0.0230836
--------------gcagga-||AG	-0.0230247
-------------gagaga--||AG	-0.0224159
------------aaaaaa---||AG	-0.0219539
---ctgagg------------||AG	-0.0218057
-------------cagcct--||AG	0.0216091
--------cctctc-------||AG	0.0210614
--------------gctggt-||AG	-0.0210489
-----------ggagga----||AG	-0.0207715
---gggagg------------||AG	0.0203556
---------------tttctt||AG	0.0201943
--------------agacgg-||AG	-0.0198819
-------------ggcagg--||AG	-0.0192638
--------------ggaggt-||AG	-0.0187017
--------------agcctc-||AG	0.0185092
---------------cttgag||AG	-0.0183876
--------------tgcaac-||AG	-0.01792
-----------tagaga----||AG	-0.0178873
---------------tctctc||AG	0.0176626
--------------cccagc-||AG	0.0176229
----ggaggc-----------||AG	0.0169379
----------ctctct-----||AG	0.016868
-----------ggagaa----||AG	-0.0166952
---------agtaga------||AG	-0.0166085
--------gaggct-------||AG	-0.0165187
------tttagt---------||AG	-0.0160005
--------------ggcctc-||AG	-0.0158938
---------------gcaacc||AG	-0.0158591
--------------cctctc-||AG	0.0155446
--caggag-------------||AG	-0.0154259
-------tgggag--------||AG	-0.0153362
---------------tctctt||AG	0.0147556
---------------aaagtg||AG	-0.0143101
------gtggct---------||AG	-0.0143079
--------------ctcacg-||AG	0.0140545
----------tgggag-----||AG	-0.013726
---------------cttttc||AG	0.01278
-----------gaggca----||AG	-0.012326
--------------tcccct-||AG	0.0121448
---------------gctggt||AG	-0.0116991
-------------tctttt--||AG	0.0116004
---------------tacagg||AG	-0.0115025
--------tagtag-------||AG	-0.0114768
------------ggaggc---||AG	-0.0114282
--------------ggaggc-||AG	-0.0113392
---------------cggtgg||AG	-0.0109098
-------------gagacg--||AG	-0.0108937
------------tcagcc---||AG	0.0106028
---------------gcctcc||AG	-0.00972992
--------------cgcctg-||AG	-0.00959318
---------------aaaaaa||AG	-0.00947869
----------tgaggc-----||AG	0.00931417
------aggctg---------||AG	0.00930748
--gctgag-------------||AG	0.00885231
----------aggaga-----||AG	-0.00857615
-------------gcccct--||AG	0.00816917
------------gagaat---||AG	-0.00770567
---------caggag------||AG	-0.00731991
-------ctgcct--------||AG	-0.00704708
--------cgcctg-------||AG	0.00674627
---------tcaagc------||AG	-0.00626852
-----gaggca----------||AG	0.00599311
------------agcccc---||AG	-0.00414858
--------------tttttt-||AG	0.00361641
----tggtgg-----------||AG	0.00358215
------------tgggag---||AG	-0.00332238
--------tgcctc-------||AG	-0.0021553
-------------aaaaaa--||AG	-0.00180146
------------cccaaa---||AG	0.00124848
-------------ccaaag--||AG	-0.00092271
---------------gcctgt||AG	-0.000725476
--------------gtggtg-||AG	-0.000671643
---------ttggga------||AG	-2.65932e-05
