# Supplementary material for: Features generated for computational splice-site prediction correspond to functional elements
Source: BMC Bioinformatics. 2007 Oct 24;8:410. doi: 10.1186/1471-2105-8-410 (PMC2241647; doi:10.1186/1471-2105-8-410)
Supplement: Additional file 2 — Features that contribute to Figure 2 and other features that show similar behaviour (tetramers-of-figure2.txt). A text file with the complete list of selected features from feature set A-3mer1 [-60,-5]. [file 1471-2105-8-410-S2.txt]

Features that contribute to Figure 2 and other features that show similar behavior.


The distribution of FGA weights for four tetramers from A-3mer+1[-60,-5] is shown graphically in Figure 2 in the main document. Here we list all the features that contribute to that graph.  Note that the distributions of scores for CTGA and CTAA are similar and sharply focused around the peak that would place the branch A at position -24.  Note that the distributions of TTTT and CCTT corresponds to the well-known pyrimidine tract with the additional information that C is preferred  to T at positions -15 through -11, where a peak of scores for CCTT coincides with a group of negative values for TTTT.


Furthermore we list all the features in the set A-3mer1[-60,-5] at the end of the file. 


-----------------------ctga---------------------AG, 24, 0.178431
---------------------------ctga-----------------AG, 20, 0.161183
--------------------------ctga------------------AG, 21, 0.161072
------------------------ctga--------------------AG, 23, 0.153586
----------------------ctga----------------------AG, 25, 0.142684
---------------------ctga-----------------------AG, 26, 0.132723
--------------------ctga------------------------AG, 27, 0.126387
----------------------------ctga----------------AG, 19, 0.119018
------------------ctga--------------------------AG, 29, 0.0883748
-----------------ctga---------------------------AG, 30, 0.0610774

-----------------------ctaa---------------------AG, 24, 0.157934
--------------------ctaa------------------------AG, 27, 0.151807
------------------------ctaa--------------------AG, 23, 0.149941
-------------------------ctaa-------------------AG, 22, 0.138655
------------------ctaa--------------------------AG, 29, 0.128919
---------------------ctaa-----------------------AG, 26, 0.121205
-----------------ctaa---------------------------AG, 30, 0.121152
-------------------ctaa-------------------------AG, 28, 0.118493
----------------------ctaa----------------------AG, 25, 0.0938203 


--------------------------------------------ttttAG,  3, 0.354579
----------------------------------------tttt----AG,  7, 0.114914
-------------------------------------------tttt-AG,  4, -0.0709617
---------------------------------tttt-----------AG, 14, 0.0572534
-------------------------------tttt-------------AG, 16, 0.0555644
-----------------------------tttt---------------AG, 18, 0.0551408
------------------------tttt--------------------AG, 23, 0.0550326
--------------------------------------tttt------AG,  9, -0.0529361
------------------------------tttt--------------AG, 17, 0.0451019
-----------------------------------tttt---------AG, 12, 0.0451015
-------------------------tttt-------------------AG, 22, 0.0440929
--------------------------------tttt------------AG, 15, 0.0439984
-------------------------------------tttt-------AG, 10, -0.0433021
--------------------------tttt------------------AG, 21, 0.0377491
-----------------------------------------tttt---AG,  6, 0.0345691
---------------------------------------tttt-----AG,  8, 0.032019
------------------------------------------tttt--AG,  5, 0.0290003
----------------------------tttt----------------AG, 19, 0.0283013
---------------------------tttt-----------------AG, 20, 0.026468
---------------------tttt-----------------------AG, 26, 0.0239266
------------------------------------tttt--------AG, 11, -0.0188242
----------------------------------tttt----------AG, 13, -0.0118407
-----------------------tttt---------------------AG, 24, 0.00257961

--------------------------------------------ccttAG,  3, 0.29065
----------------------------------cctt----------AG, 13, 0.115127
-----------------------------------cctt---------AG, 12, 0.0804837
--------------------------------------cctt------AG,  9, 0.0785905
-----------------------------cctt---------------AG, 18, 0.0759025
---------------------------------cctt-----------AG, 14, 0.0638854
-------------------------------------cctt-------AG, 10, 0.0638345
------------------------------------cctt--------AG, 11, 0.0626878
---------------------------------------cctt-----AG,  8, 0.0624408
--------------------------------cctt------------AG, 15, 0.0613141
-------------------------------cctt-------------AG, 16, 0.0537688
----------------------cctt----------------------AG, 25, 0.0525624
------------------------cctt--------------------AG, 23, 0.0437385
------------------------------cctt--------------AG, 17, 0.0434173
-----------------------------------------cctt---AG,  6, 0.0433469
------------------------------------------cctt--AG,  5, 0.0414102
----------------------------cctt----------------AG, 19, 0.0405021
----------------------------------------cctt----AG,  7, 0.0294031
---------------------------cctt-----------------AG, 20, 0.0152029
-------------------------------------------cctt-AG,  4, -0.0143076
--------------------------cctt------------------AG, 21, 0.000880377 

Similar behavior is seen for these other tetramers as well: TTTC, TTCT, TCTT, CTTT

--------------tttc----AG--- 0.163074
---------tttc---------AG--- 0.159279
----------tttc--------AG--- 0.124256
---------------tttc---AG--- 0.121619
-----------tttc-------AG--- 0.121199
-------------tttc-----AG--- 0.105722
--------tttc----------AG--- 0.104084
----tttc--------------AG--- 0.0916307
------tttc------------AG--- 0.0898936
-----tttc-------------AG--- 0.0876747
-------tttc-----------AG--- 0.0831798
-tttc-----------------AG--- 0.0765522
---tttc---------------AG--- 0.0712965
--tttc----------------AG--- 0.0595775
------------tttc------AG--- 0.0548342
tttc------------------AG--- 0.0194412 

-----------ttct-------AG--- 0.153891
--------ttct----------AG--- 0.124668
------------ttct------AG--- 0.120178
----------ttct--------AG--- 0.1173
---------ttct---------AG--- 0.109864
-------ttct-----------AG--- 0.109222
----ttct--------------AG--- 0.0931211
---------------ttct---AG--- 0.0778858
--------------ttct----AG--- 0.0723191
------ttct------------AG--- 0.0720224
-------------ttct-----AG--- 0.0615503
-----ttct-------------AG--- 0.0535098
---ttct---------------AG--- 0.0413001
ttct------------------AG--- 0.0411077
-ttct-----------------AG--- 0.0352231
--ttct----------------AG--- 0.0257492 

------------tctt------AG--- 0.157007
-----------tctt-------AG--- 0.149359
---------tctt---------AG--- 0.141307
-------------tctt-----AG--- 0.140153
------tctt------------AG--- 0.124633
----------tctt--------AG--- 0.118536
-------tctt-----------AG--- 0.113887
----tctt--------------AG--- 0.103244
--------------tctt----AG--- 0.0923081
--------tctt----------AG--- 0.0851973
-----tctt-------------AG--- 0.0851318
--tctt----------------AG--- 0.0787362
---------------tctt---AG--- 0.0772791
tctt------------------AG--- 0.0610743
---tctt---------------AG--- 0.0496715
-tctt-----------------AG--- 0.0408206 

--------------cttt----AG--- 0.168533
---------cttt---------AG--- 0.15227
------------cttt------AG--- 0.126814
----cttt--------------AG--- 0.122094
--------cttt----------AG--- 0.119118
-------cttt-----------AG--- 0.110599
------cttt------------AG--- 0.0985638
---cttt---------------AG--- 0.0946227
-----cttt-------------AG--- 0.0929527
-------------cttt-----AG--- 0.0854287
---------------cttt---AG--- 0.0759352
----------cttt--------AG--- 0.074013
--cttt----------------AG--- 0.0733458
-cttt-----------------AG--- 0.0448614
cttt------------------AG--- 0.0313351
-----------cttt-------AG--- 0.00783844


=============================================


The complete list of features from A-3mer+1[-60,-5].
Part of these features were used to construct the graph in Figure 2 in the main document. 

Features are ranked according to the absolute value of theit weight in decreasing order. 

This set of features as well all the sets that were described in the main document can 
be browsed online from www.spliceport.org


------------------------------------------------------tttgAG---	-0.419036
------------------------------------------------ttt------tAG---	0.39252
------------------------------------------------------ttttAG---	0.354579
------------------------------------------------------tttcAG---	0.331701
------------------------------------------------------tcctAG---	0.307676
------------------------------------------------------ttctAG---	0.305519
------------------------------------------------------ctttAG---	0.298474
------------------------------------------------------ttacAG---	0.294118
------------------------------------------------------agacAG---	-0.291247
------------------------------------------------------ccttAG---	0.29065
------------------------------------------------------ttatAG---	0.282178
------------------------------------------------------ttgtAG---	0.272275
------------------------------------------------------ccctAG---	0.27103
------------------------------------------------------tctgAG---	-0.26837
------------------------------------------------------ttggAG---	-0.261615
------------------------------------------------------ccagAG---	-0.246747
-----------------------------------------------------ccc-cAG---	0.244533
------------------------------------------------------ctggAG---	-0.243358
-----------------------------------------------------tcc-cAG---	0.243021
------------------------------------------------------ttgcAG---	0.241615
--------------------------------taac----------------------AG---	0.240007
------------------------------------------------------ccacAG---	0.236728
------------------------------------------------------ctacAG---	0.222064
------------------------------------------------------ccgcAG---	0.221871
------------------------------------------------------cctgAG---	-0.221609
------------------------------------------------------caacAG---	0.217139
------------------------------------------------------tcagAG---	-0.215243
-----------------------------------------------------gaga-AG---	-0.214361
-------------------------------------------------tct-----cAG---	0.21391
------------------------------------------------------tcacAG---	0.213047
------------------------------------------------------ctctAG---	0.210639
------------------------------------------------------ccccAG---	0.210449
------------------------------------------------------ttccAG---	0.207163
-----------------------------------taac-------------------AG---	0.206958
------------------------------------------------------tcttAG---	0.205677
----------------------------------------------------tgtt--AG---	0.202922
------------------------------------------------------ttagAG---	-0.200556
------------------------------------------------------tgggAG---	-0.197327
----------------------------------------------------tgag--AG---	-0.197253
------------------------------------------------------ctgtAG---	0.195594
------------------------------------------------------tgagAG---	-0.19449
------------------------------------------------------taacAG---	0.19396
------------------------------------taac------------------AG---	0.189243
-------------------------------------tgac-----------------AG---	0.185718
----------------------------------------------------ccag--AG---	-0.185245
------------------------------------------------------cttgAG---	-0.184325
-------------------------------------------------tgtc-----AG---	0.178554
---------------------------------ctga---------------------AG---	0.178431
------------------------------------------------ttt------cAG---	0.17756
------------------------------------------------------ccatAG---	0.177244
-----------------------------------------------------ttt--AGg--	0.174405
----------------------------------------------------ccc--cAG---	0.172
-------------------------------------------------------tgcAGg--	0.171471
------------------------------------------------------gcagAG---	-0.170529
----------------------------------------------------tctt--AG---	0.169736
------------------------------------------------------ctagAG---	-0.169372
------------------------------------------------------tgtgAG---	-0.168849
--------------------------------------------------cttt----AG---	0.168533
------------------------------------------------------tggcAG---	0.165521
--------------------------------------------------tttc----AG---	0.163074
------------------------------------------------------tcgcAG---	0.162991
-----------------------------------------------------ttag-AG---	-0.162867
---------------------------------------------------tct---cAG---	0.162436
-------------------------------------------------tccc-----AG---	0.162255
-------------------------------------ctga-----------------AG---	0.161183
------------------------------------ctga------------------AG---	0.161072
-----------------------------------------------------ccag-AG---	-0.160476
-------------------------------------taac-----------------AG---	0.159394
---------------------------------------------tttc---------AG---	0.159279
----------------------------------------------------catt--AG---	0.158173
---------------------------------ctaa---------------------AG---	0.157934
-------------------------------------------------tgtt-----AG---	0.157547
----------------------------------------------------tatt--AG---	0.157184
------------------------------------------------tctt------AG---	0.157007
---------------------------------tgac---------------------AG---	0.156657
------------------------------------------------------ctatAG---	0.155406
------------------------------------tgac------------------AG---	0.15431
-----------------------------------------------ttct-------AG---	0.153891
----------------------------------ctga--------------------AG---	0.153586
-----------------------------------------------ttt--------AGg--	0.153027
----------------------------------------------------t-----AGgtg	0.152831
-----------------------------------------------ttat-------AG---	0.1524
----------------------------------------tgtt--------------AG---	0.152349
----------------------------------------------------agtt--AG---	-0.152322
---------------------------------------------cttt---------AG---	0.15227
------------------------------ctaa------------------------AG---	0.151807
----------------------------------------------------ttag--AG---	-0.151729
------------------------------------ctgg------------------AG---	-0.151665
-------------------------------------------------ccag-----AG---	-0.150881
------------------------------------------------tctc------AG---	0.150401
----------------------------------ctaa--------------------AG---	0.149941
------------------------------------------------------cagaAG---	-0.14938
-----------------------------------------------tctt-------AG---	0.149359
------------------------------------------------------gaggAG---	-0.149174
------------------------------taac------------------------AG---	0.149131
----------------------------------taac--------------------AG---	0.148293
--------------------------------------tgac----------------AG---	0.147872
------------------------------------------------------ctccAG---	0.146965
-------------------------------------------------cccc-----AG---	0.146776
---------------------------------------------------tgtt---AG---	0.146327
------------------------------------------------tccc------AG---	0.145718
------------------------------------------------------gctgAG---	-0.144977
--------------------------------------------------tgtt----AG---	0.144436
------------------------------------------------------aggcAG---	-0.144378
-------------------------------taac-----------------------AG---	0.14417
----------------------------------------------tct--------cAG---	0.143998
------------------------------------------------------tctcAG---	0.143821
---------------------------------------------------ccag---AG---	-0.143355
--------------------------------ctga----------------------AG---	0.142684
---------------------------------------------tctt---------AG---	0.141307
------------------------------------------------------acagAG---	-0.140779
----------------------------------ctag--------------------AG---	-0.140713
---------------------------------ttaa---------------------AG---	0.140171
-------------------------------------------------tctt-----AG---	0.140153
--------------------------------------------------tct----cAG---	0.140142
------------------------------------------------------agccAG---	-0.140047
---------------------------------------------ttt----------AGg--	0.138781
-----------------------------------ctaa-------------------AG---	0.138655
---------------------------------------------tctc---------AG---	0.138447
------------------------------tgac------------------------AG---	0.138235
-------------------------------------------------ctcc-----AG---	0.137249
------------------------------------------------------caggAG---	-0.136706
------------------------------------------------tgtc------AG---	0.136603
-----------------------------------------------------tcag-AG---	-0.136566
---------------------------------------------------agcc---AG---	-0.136549
---------------------------------------------------tgtc---AG---	0.135529
------------------------------------------------------gagaAG---	-0.135486
--------------------------------------------------tgag----AG---	-0.135188
-----------------------------------------------agtt-------AG---	-0.135113
------------------------------------------------------ttt-AGg--	0.134521
----------------------------------tgac--------------------AG---	0.134116
----------------------------taac--------------------------AG---	0.133536
---------------------------------taat---------------------AG---	0.133316
------------------------------------------------------catgAG---	-0.133311
----------------------------------------------tcag--------AG---	-0.13328
-----------------------------------taat-------------------AG---	0.133165
-------------------------------------------ccag-----------AG---	-0.133105
------------------------------------------------------aaaaAG---	-0.133039
--------------------------------------------------cagc----AG---	-0.132775
-------------------------------ctga-----------------------AG---	0.132723
------------------------------------------------tcag------AG---	-0.132229
-------------------------------------------------ttcc-----AG---	0.131779
------------------------------------------------ccag------AG---	-0.131407
-----------------------------------------------------c----AGgtg	0.131064
-------------------------------------------------ttag-----AG---	-0.130921
------------------------------------------------------ctgcAG---	0.130845
------------------------------------------------------gtggAG---	-0.13049
------------------------------------------------------agtcAG---	-0.130468
----------------------------------------ccag--------------AG---	-0.129832
-------------------------------------------------tatt-----AG---	0.12952
-----------------------------------------------tgtt-------AG---	0.129289
------------------------------------------tcag------------AG---	-0.129005
----------------------------ctaa--------------------------AG---	0.128919
-------------------------------------------------tcag-----AG---	-0.128584
------------------------------------------ccag------------AG---	-0.128442
------------------------------------------------------atggAG---	-0.128419
------------------------------------------------------aaggAG---	-0.128336
----------------------------------------------------ctct--AG---	0.128184
----------------------------------------------ttgt--------AG---	0.128163
-----------------------------------------------------cagg-AG---	-0.127748
------------------------------------------------------ctgaAG---	-0.127555
--------------------------------------------------ttt----cAG---	0.12702
---------------------------------taac---------------------AG---	0.126846
------------------------------------------------cttt------AG---	0.126814
------------------------------------------tgtc------------AG---	0.126724
------------------------------------------------------ggggAG---	-0.126711
------------------------------ctga------------------------AG---	0.126387
-------------------------------------------tccc-----------AG---	0.126328
------------------------------------------------ctct------AG---	0.126248
-----------------------------------------tcag-------------AG---	-0.126228
--------------------------------tgac----------------------AG---	0.125821
----------------------------------------------------ttct--AG---	0.125313
--------------------------------------------tgag----------AG---	-0.125202
------------------------------------------------cccc------AG---	0.125041
-----------------------------------------------tgag-------AG---	-0.124691
--------------------------------------------ttct----------AG---	0.124668
------------------------------------------tctt------------AG---	0.124633
-----------------------------------------------ttag-------AG---	-0.124373
----------------------------------ctta--------------------AG---	0.124343
------------------------------------------------------gggaAG---	-0.12427
----------------------------------------------tttc--------AG---	0.124256
---------------------------------------------------agct---AG---	-0.1242
-----------------------------------------------------ctt-cAG---	0.123737
----------------------------------------atct--------------AG---	0.123398
--------------------------------------------------tccc----AG---	0.123343
--------------------------------------------------t--ctt--AG---	0.12332
-------------------------------------------------cagc-----AG---	-0.123217
---------------------------------------gcag---------------AG---	-0.122954
-----------------------------------ctga-------------------AG---	0.122898
------------------------------------------------------ctcaAG---	-0.12258
------------------------------------------------ttat------AG---	0.122352
-------------------------------------------------agtt-----AG---	-0.122298
-----------------------------------------------------taag-AG---	-0.122284
---------------------------------------cagg---------------AG---	-0.122274
----------------------------------------cttt--------------AG---	0.122094
--------------------------------------------------ctct----AG---	0.122053
----------------------------------------------------agcc--AG---	-0.121822
--------------------------------------------------ccct----AG---	0.121717
----------------------------------------------------tctc--AG---	0.12168
---------------------------------------------------tttc---AG---	0.121619
------------------------------------------------cagc------AG---	-0.121502
-------------------------------ctaa-----------------------AG---	0.121205
-----------------------------------------------tttc-------AG---	0.121199
---------------------------ctaa---------------------------AG---	0.121152
-------------------------------------------------tcct-----AG---	0.121145
-----------------------------------------------ccag-------AG---	-0.121053
----------------------------------------------ccag--------AG---	-0.120876
--------------------------------------------------agtt----AG---	-0.120752
-------------------------------------------tcag-----------AG---	-0.120708
------------------------------------------------ttct------AG---	0.120178
-----------------------------------------------------taga-AG---	-0.120068
----------------------------------------------ctct--------AG---	0.119992
------------------------------------------------------aggaAG---	-0.119889
------------------------------------------------tagt------AG---	-0.119533
--------------------------------------------------taag----AG---	-0.119502
------------------------------------------------------ggagAG---	-0.119353
---------------------------------------------------tgcc---AG---	0.119325
--------------------------------------------cttt----------AG---	0.119118
--------------------------------------ctga----------------AG---	0.119018
--------------------------------------ggag----------------AG---	-0.118991
------------------------------------------------------aaagAG---	-0.118885
--------------------------------------------------ttcc----AG---	0.118739
----------------------------------------------tgtt--------AG---	0.118738
-----------------------------------------ccag-------------AG---	-0.118675
------------------------------------------------agct------AG---	-0.118583
----------------------------------------------tctt--------AG---	0.118536
-----------------------------ctaa-------------------------AG---	0.118493
--------------------------------------------------tct-t---AG---	0.118486
------------------------------------taat------------------AG---	0.118482
------------------------------------------------------ggaaAG---	-0.11794
--------------------------------------------------tctc----AG---	0.117861
--------------------------------------------------ccag----AG---	-0.117694
------------------------------------------------ttag------AG---	-0.117686
----------------------------------ttaa--------------------AG---	0.117677
----------------------------------------------ttct--------AG---	0.1173
---------------------------------------------------taga---AG---	-0.116913
---------------------------------------------------tcct---AG---	0.116737
-------------------------------------ggag-----------------AG---	-0.116519
--------------------------------------------ccag----------AG---	-0.116364
----------------------------tgac--------------------------AG---	0.115921
------------------------------------------------------ggtgAG---	-0.115887
---------------------------------------------------cagc---AG---	-0.11588
--------------------------------------ccag----------------AG---	-0.115645
----------------------------------------------------cagc--AG---	-0.115238
--------------------------------------------cctt----------AG---	0.115127
--------------------------------------------------ttag----AG---	-0.115085
--------------------------------------------------taga----AG---	-0.114962
--------------------------------------------------tttt----AG---	0.114914
------------------------------------------------------aagcAG---	-0.114818
-----------------------------------------------tcag-------AG---	-0.11478
-------------------------------tgac-----------------------AG---	0.114617
----------------------------------------------agtt--------AG---	-0.114556
-----------------------------------------------ccct-------AG---	0.114257
-----------------------------------------------------agac-AG---	-0.11404
--------------------------------------------cagc----------AG---	-0.114032
---------------------------------------------------tcag---AG---	-0.114008
-------------------------------------------ctct-----------AG---	0.113983
-------------------------------------------tctt-----------AG---	0.113887
------------------------------------------cccc------------AG---	0.113833
-----------------------------------------------------tttc-AG---	0.113796
-----------------------------------------------tgct-------AG---	0.113687
-----------------------------------------------------cagc-AG---	-0.113609
--------------------------------------------ggac----------AG---	-0.113606
----------------------------------------------------tcag--AG---	-0.113436
-----------------------agga-------------------------------AG---	-0.113065
---------------------------------------------agtt---------AG---	-0.113024
-----------------------------------------------------cttc-AG---	0.112706
----------------------------------------------------ttt--cAG---	0.112689
------------------------------------------------------aatgAG---	-0.112457
----------------------------------ggag--------------------AG---	-0.11225
------------------------------------------------------gccaAG---	-0.11216
------------------------------------------------------taagAG---	-0.112157
------------------------------------------------------tggaAG---	-0.112128
------------------------------------------tgtt------------AG---	0.112027
-----------------------------------------------------caag-AG---	-0.112011
---------------------------------------------------ttga---AG---	-0.111946
-----------------------------------------------cagc-------AG---	-0.111799
----------------------------------------attt--------------AG---	0.111587
-------------------------------------------------tgtg-----AG---	0.111452
-----------------------------------------ctct-------------AG---	0.11131
-----------------------------------------------agct-------AG---	-0.11117
----------------------------------------------------cagg--AG---	-0.110998
-----------------------------------attt-------------------AG---	0.110948
--------------------------------------------tgtt----------AG---	0.11074
-------------------------------------------cttt-----------AG---	0.110599
-------------------------------------------cagc-----------AG---	-0.110492
-----------------------------------------------------ttt-cAG---	0.110418
------------------------------------------------------cagcAG---	-0.11028
-----------------------------------------ggag-------------AG---	-0.109978
-----------------------------------------------------gcag-AG---	-0.109935
---------------------------------------------ttct---------AG---	0.109864
------------------------------------------------------gtagAG---	-0.10985
-------------------------------------------------cagt-----AG---	-0.109449
-------------------------------------------tgtt-----------AG---	0.109335
----------------------------------ctca--------------------AG---	0.109322
-------------------------------------------ttct-----------AG---	0.109222
------------------------------------------tttg------------AG---	0.10918
------------------------------------------------------tagcAG---	-0.108953
------------------------------------------gcaa------------AG---	-0.108539
------------------------------------------------------gaagAG---	-0.108202
---------------------------------------------aggc---------AG---	-0.108146
-----------------------------------------tgtc-------------AG---	0.107926
---------------------------------------------cagc---------AG---	-0.107827
------------------------------------------------------tagaAG---	-0.107708
---------------------------------------------ccag---------AG---	-0.107573
----------------------------------------cagt--------------AG---	-0.107204
--------------------------------taat----------------------AG---	0.107013
------------------------------------------------ccct------AG---	0.106937
------------------------------------------------t------tgcAG---	0.106892
-------------------------------------------------agtc-----AG---	-0.10678
----------------------------------------------agcc--------AG---	-0.106639
-----------------------------------------------------ttca-AG---	0.10658
------------------------------------------cagc------------AG---	-0.106526
--------------------------------------------------tcag----AG---	-0.10652
------------------------------------------aagg------------AG---	-0.106507
--------------------------------------------------cccc----AG---	0.106396
-------------------------------------------------ccct-----AG---	0.106265
--------------------------------------------------agcc----AG---	-0.10617
---------------------------------------------tgtt---------AG---	0.106032
--------------------------------------------tgtc----------AG---	0.105769
-------------------------------------------------tttc-----AG---	0.105722
----------------------------------------------------agag--AG---	-0.105685
------------------------------------------attt------------AG---	0.105605
-------------------------------------------------agcc-----AG---	-0.105517
-------------------------------------------------agct-----AG---	-0.105487
------------------------------------------------------ttcaAG---	-0.105429
-------------------------------------------agtt-----------AG---	-0.105234
---------------------------------------------------tcc---cAG---	0.105184
----------------------------------ggga--------------------AG---	-0.10509
----------------------------------------------------ctag--AG---	-0.104881
----------------------------------------------ttag--------AG---	-0.104877
------------------------------------------------ctcc------AG---	0.104862
---------------------------------------------aggt---------AG---	-0.104691
-----------------------------------------------------ttcc-AG---	0.104679
----------------------------------------tccc--------------AG---	0.104614
---------------------------------------------ttat---------AG---	0.104556
------------------------------------------------tgcc------AG---	0.104199
--------------------------------------------tttc----------AG---	0.104084
------------------------------------------ctct------------AG---	0.103994
----------------------------------------------cagc--------AG---	-0.103833
-------------------------------------------caaa-----------AG---	-0.103744
---------------------------------------------ttag---------AG---	-0.103382
----------------------------------------------tgtc--------AG---	0.103251
----------------------------------------tctt--------------AG---	0.103244
-----------------------------------------------------agcc-AG---	-0.103194
-----------------------------------------------------tcca-AG---	0.103077
------------------------------------------------------tatgAG---	-0.102945
----------------------------------------------aggt--------AG---	-0.102711
------------------------------------------------------tagtAG---	-0.102678
-------------------------------------------------t-----tgcAG---	0.102432
---------------------------------------------ttcc---------AG---	0.102352
---------------------------------------------attt---------AG---	0.102136
----------------------------------------------agat--------AG---	-0.102127
------------------------------------------------agtt------AG---	-0.10212
---------------------------------------------tcct---------AG---	0.101997
--------------------------------------------tgcc----------AG---	0.101859
-------------------------------------------------aggt-----AG---	-0.101823
---------------------------------------------ccct---------AG---	0.101719
--------------------------------------------ttt----------cAG---	0.101696
-------------------------------------------------tgag-----AG---	-0.101607
---------------------------------tgga---------------------AG---	-0.101583
-----------------------------------------ccct-------------AG---	0.101502
------------------------------------ggag------------------AG---	-0.10143
--------------------------------------------------cagg----AG---	-0.101371
------------------------------------------tatt------------AG---	0.101328
---------------------------------------------tgga---------AG---	-0.101218
------------------------------------------------------actgAG---	-0.101203
-----------------------------------------------agtc-------AG---	-0.101164
--------------------------------------------------ctgt----AG---	0.10109
---------------------------tgac---------------------------AG---	0.101084
----------------------------------------------------caga--AG---	-0.100867
---------------------------------------------caga---------AG---	-0.100751
------------------------------------------------ttgt------AG---	0.100435
------------------------------------------------cttc------AG---	0.100309
---------------------------------------------tgag---------AG---	-0.100301
------------------------------------------------tgtt------AG---	0.100182
-----------------------------tgac-------------------------AG---	0.100127
----------------------------------------------ccct--------AG---	0.0998811
---------------------------------------------------agtc---AG---	-0.0998809
-------------------------------------------ttt------------AGg--	0.0996977
---------------------------------------------------ttag---AG---	-0.0996176
-------------------------------------------ttag-----------AG---	-0.0996006
---------------------------------------------------ctag---AG---	-0.0995591
-----------------------------------ctgg-------------------AG---	-0.0993582
---------------------------------------------------agtt---AG---	-0.0992509
-----------------------------------------------aggt-------AG---	-0.0992398
--------------------------------------gcag----------------AG---	-0.0992065
--------------------------------------------agct----------AG---	-0.0989161
---------------------------------------------------gaga---AG---	-0.0988428
-----------------------------------------------------aaag-AG---	-0.0988314
------------------------------------------cttt------------AG---	0.0985638
---------------------------------------caga---------------AG---	-0.09853
------------------------------------------tctc------------AG---	0.0985163
--------------------------------------aggg----------------AG---	-0.0984679
--------------------------------------------------t-------AGgtg	0.0982623
------------------------------------------------------attgAG---	-0.0979953
--------------------------------------------gcag----------AG---	-0.0979346
-------------------------------------------------cagg-----AG---	-0.0978525
-----------------------------------------ttag-------------AG---	-0.0977566
---------------------------------------ccag---------------AG---	-0.0977231
---------------------------------------------------agag---AG---	-0.0974328
----------------------------------------------------gaga--AG---	-0.0973852
--------------------------------------taga----------------AG---	-0.0965157
-------------------------------------agat-----------------AG---	-0.096277
-----------------------------tggg-------------------------AG---	-0.0961768
-----------------------------------------------------aaga-AG---	-0.0960662
----------------------------------------------cagt--------AG---	-0.0960437
------------------------------------------tagt------------AG---	-0.095862
----------------------------------tggg--------------------AG---	-0.0958522
-----------------------------------gcag-------------------AG---	-0.0957968
---------------------------------------------------cagt---AG---	-0.095686
--------------------------------------------attt----------AG---	0.0956208
-----------------------------------------------------tagg-AG---	-0.0956191
---------------------------------------------------cccc---AG---	0.0954642
------------------------------------------------------atagAG---	-0.0954351
-----------------------------------tgac-------------------AG---	0.0954218
----------------------------------aggg--------------------AG---	-0.0952363
------------------------------------------------------cacaAG---	-0.0952285
------------------------------------------------------gatgAG---	-0.0951805
------------------------------------------------gagt------AG---	-0.0951306
------------------------------------------------------aacaAG---	-0.0951233
-------------------------------------------------taga-----AG---	-0.095101
---------------------------------------------------cctc---AG---	0.095074
----------------------------------------------tgag--------AG---	-0.0948687
----------------------------------------------agct--------AG---	-0.0948632
--------------------------------------------agaa----------AG---	-0.0948528
-------------------------------------------------ttt------AGg--	0.0948291
------------------------------------------------agcc------AG---	-0.0947148
---------------------------------------cttt---------------AG---	0.0946227
--------------------------------------------tagt----------AG---	-0.0944793
----------------------------------------------tctc--------AG---	0.0943832
--------------------------------------------agtt----------AG---	-0.0943415
--------------------------------------------------cagt----AG---	-0.0942293
------------------------------------------------caga------AG---	-0.0941379
----------------------------------------aggg--------------AG---	-0.0940558
---------------------------------------------agct---------AG---	-0.0939413
-------------------------------------------------agat-----AG---	-0.0938687
--------------------------------ctaa----------------------AG---	0.0938203
----------------------------------------------attt--------AG---	0.0938145
------------------------------------gagg------------------AG---	-0.0936578
--------------------------------------------gaac----------AG---	-0.0935948
--------------------------------------------------tatc----AG---	0.0935595
------------------------------------------------------cccgAG---	-0.0934485
---------------------------------------------------aggc---AG---	-0.0933735
----------------------------------------------------ttcc--AG---	0.0931749
-----------------------------------------------caga-------AG---	-0.0931305
----------------------------------------ttct--------------AG---	0.0931211
-----------------------------------------gcta-------------AG---	-0.09309
---------------------------------------cccc---------------AG---	0.0930258
--------------------------------------------------gagc----AG---	-0.092994
-----------------------------------------cttt-------------AG---	0.0929527
------------------------------------------------------caagAG---	-0.092808
-----------------------------------------------------gagg-AG---	-0.0928017
--------------------------------------------------tctt----AG---	0.0923081
----------------------------------------------------agct--AG---	-0.0922187
-----------------------------------ccag-------------------AG---	-0.0922142
---------------------------------------------gcag---------AG---	-0.0921876
-------------------------------------------tatt-----------AG---	0.092146
-----------------------------------------tgga-------------AG---	-0.0921383
-----------------------------------gtag-------------------AG---	-0.0920783
--------------------------------gaag----------------------AG---	-0.0919187
-------------------------------------------tagt-----------AG---	-0.0917105
--------------------------------------------tagg----------AG---	-0.0916881
--------------------------------------------ctct----------AG---	0.0916535
----------------------------------------tttc--------------AG---	0.0916307
--------------------------------------gaag----------------AG---	-0.0916186
-----------------------------------gggg-------------------AG---	-0.0915628
--------------------------------------------------gttt----AG---	0.0915544
----------------------------------agag--------------------AG---	-0.0914625
----------------------------------tcat--------------------AG---	0.0914385
------------------------------------------------------tataAG---	-0.0914127
-----------------------------------------------------cagt-AG---	-0.0912974
------------------------------------------------------tgcaAG---	-0.0912463
---------------------------------------------------aggt---AG---	-0.0911462
-----------------------------------------------cagt-------AG---	-0.0910892
-----------------------------------------------------attt-AG---	0.0910514
-----------------------------------ggag-------------------AG---	-0.0909289
---------------------------------------------caag---------AG---	-0.0908568
-----------------------------------------agaa-------------AG---	-0.090811
--------------------------------ttaa----------------------AG---	0.0907528
------------------------------------------------------tcccAG---	0.0906535
--------------------------------------------------t----ttcAG---	0.0905259
----------------------------------------------------agat--AG---	-0.0905213
----------------------------------------------------agac--AG---	-0.0904704
------------------------------------------------gtgg------AG---	-0.0904703
---------------------------------------tcac---------------AG---	0.0903948
---------------------------------agat---------------------AG---	-0.0903511
--------------------------------------gtgg----------------AG---	-0.0902632
------------------------------------------------------gctaAG---	-0.0902516
-------------------------------------------------ttgt-----AG---	0.0902172
-------------------------------taga-----------------------AG---	-0.0902107
------------------------------------------------cctc------AG---	0.0901167
-------------------------------------------tgtc-----------AG---	0.0901111
---------------------------------------------------acag---AG---	-0.0900457
------------------------------------ggga------------------AG---	-0.0900391
--------------------------------------------------tatt----AG---	0.089954
---------------------------------------------agat---------AG---	-0.0899121
------------------------------------------tttc------------AG---	0.0898936
------------------------------------------------------agggAG---	-0.0898848
--------------------------------------------aaag----------AG---	-0.0898335
-----------------------------------------------------t----AGgtg	0.089784
-------------------------------------caga-----------------AG---	-0.0897164
------------------------------------caga------------------AG---	-0.0896544
-----------------------------------------tgtt-------------AG---	0.0895199
--------------------------------ctca----------------------AG---	0.0894412
--------------------------------ggaa----------------------AG---	-0.0894282
-----------------------------------------------tccc-------AG---	0.0894052
-----------------------------------------------------ctag-AG---	-0.0893963
------------------------------------------------cagg------AG---	-0.0893711
-----------------------------------------tctc-------------AG---	0.0892848
-----------------------------------------------ttgt-------AG---	0.0891546
-------------------------------------------cagg-----------AG---	-0.0891143
--------------------------------------------cagg----------AG---	-0.089003
----------------------------------------tcag--------------AG---	-0.0889098
------------------------------------------agat------------AG---	-0.0888009
------------------------------------------------------ccaaAG---	-0.0886766
-------------------------------agga-----------------------AG---	-0.0886099
-----------------------------------------------------agta-AG---	-0.0885804
-----------------------------------------------tagt-------AG---	-0.0885099
------------------------------------------------tgag------AG---	-0.0884263
---------------------------------------------------ttcc---AG---	0.0883808
----------------------------ctga--------------------------AG---	0.0883748
------------------------------------------------------cataAG---	-0.0882543
-------------------------------------cagg-----------------AG---	-0.08824
-----------------------------------------gggc-------------AG---	-0.0882078
--------------------------------------caag----------------AG---	-0.0880916
----------------------------------------------aagt--------AG---	-0.0880745
-------------------------------------tgga-----------------AG---	-0.0880451
-------------------------------------agga-----------------AG---	-0.0880169
-------------------------------------aggg-----------------AG---	-0.0879844
--------------------------------------------------agtc----AG---	-0.0879514
--------------------------------------caga----------------AG---	-0.0879178
---------------------------------------------gaaa---------AG---	-0.0879157
--------------------------------------------tcag----------AG---	-0.0877053
-----------------------------------------tttc-------------AG---	0.0876747
---------------------------------------------cagg---------AG---	-0.0876621
-----------------------------------------------cagg-------AG---	-0.0876507
---------------------------------------gttt---------------AG---	0.0875858
-------------------------------------------------ttt-----cAG---	0.0875373
---------------------------------------------------tcat---AG---	0.0875241
-----------------------------------------------ctag-------AG---	-0.0873681
---------------------------------------------------cagg---AG---	-0.0873608
-----------------------------------aggg-------------------AG---	-0.0872656
-------------------------------aggg-----------------------AG---	-0.0872144
------------------------------------------------------cgggAG---	-0.0871955
---------------------------------------------------gggc---AG---	-0.0870372
-------------------------------agag-----------------------AG---	-0.0867821
--------------------------------------------------caga----AG---	-0.0866711
-----------------------------------------caga-------------AG---	-0.0865459
---------------------------------------------------agac---AG---	-0.086513
------------------------------------------------attt------AG---	0.0864284
--------------------------------------aaag----------------AG---	-0.0864149
----------------------------------------tctc--------------AG---	0.0864135
-----------------------------------------cagt-------------AG---	-0.0863699
-----------------------------------------------------aggc-AG---	-0.0863614
----------------------------------agac--------------------AG---	-0.086284
---------------------------------------ggaa---------------AG---	-0.0862391
----------------------------------------tggg--------------AG---	-0.085947
------------------------------------------------agat------AG---	-0.085862
---------------------------------------------aagg---------AG---	-0.0857565
------------------------------------------------gcag------AG---	-0.0857283
------------------------------------tcat------------------AG---	0.0857048
-----------------------------------------------gcag-------AG---	-0.0856975
------------------------------------------------------gtgaAG---	-0.0856882
--------------------------------agga----------------------AG---	-0.0856057
----------------------------------------------ttt--------cAG---	0.0855615
-------------------------------------------------cttt-----AG---	0.0854287
-------------------------------------------------gtag-----AG---	-0.0852908
-----------------------------------------------------tctc-AG---	0.0852291
--------------------------------------------tctt----------AG---	0.0851973
-----------------------------------------------------aggg-AG---	-0.0851499
-----------------------------------------------------c-tgcAG---	0.0851499
-----------------------------------------tctt-------------AG---	0.0851318
-------------------------------------------tgag-----------AG---	-0.0850776
----------------------------------------------cagg--------AG---	-0.0850701
-------------------------------------------------ttt---t--AG---	0.0850226
----------------------------------aact--------------------AG---	0.0850208
-----------------------------------------------------aagg-AG---	-0.084884
---------------------------------------------cccc---------AG---	0.0848271
-------------------------------------------------t-----ttcAG---	0.0848147
-----------------------------------------gcag-------------AG---	-0.0847087
----------------------------------------ggag--------------AG---	-0.0846913
----------------------------------------------------tagt--AG---	-0.0846017
----------------------------------------------------taag--AG---	-0.0845942
-------------------------------------------------cttc-----AG---	0.0845583
---------------------------------gggg---------------------AG---	-0.0844303
-----------------------------------gaga-------------------AG---	-0.0842816
-----------------------------------------------------agtt-AG---	-0.0842766
-------------------------------------------------ctct-----AG---	0.0842461
---------------------------------------------caaa---------AG---	-0.0841762
-------------------------------------------agga-----------AG---	-0.0841222
--------------------------------------------------tgtc----AG---	0.0839976
------------------------------------------------gagc------AG---	-0.0839483
---------------------------------gaga---------------------AG---	-0.0836525
--------------------------------taga----------------------AG---	-0.0836037
-------------------------------------------ctgg-----------AG---	-0.0835832
-----------------------------------------------ggag-------AG---	-0.0835588
-----------------------------------------------------tggg-AG---	-0.0835118
----------------------------------agga--------------------AG---	-0.0834565
------------------------------------------------aggt------AG---	-0.083434
------------------------------------aggg------------------AG---	-0.0833379
-------------------------------------------aggc-----------AG---	-0.0833335
------------------------------------ctag------------------AG---	-0.083306
----------------------------------------------aggc--------AG---	-0.0832769
-----------------------------agaa-------------------------AG---	-0.0832703
--------------------------------------------aacc----------AG---	-0.0832407
-------------------------------------------tttc-----------AG---	0.0831798
--------------------------------------------------agga----AG---	-0.0831761
----------------------------------------------ctgt--------AG---	0.0828713
-----------------------------------------------------agag-AG---	-0.0828435
----------------------------------------gtag--------------AG---	-0.082816
------------------------------------------------ggga------AG---	-0.0827749
-----------------------------------------------------tagt-AG---	-0.0827347
--------------------------------------------------agct----AG---	-0.0827147
----------------------------------------------cccc--------AG---	0.0827107
------------------------------------ggaa------------------AG---	-0.0826158
--------------------------------------------ccct----------AG---	0.0825677
-----------------------------------------------ttcc-------AG---	0.0825498
-------------------------------------------------agtg-----AG---	-0.0825435
---------------------------------------------tgtg---------AG---	0.0825325
--------------------------------------------------agat----AG---	-0.0824499
--------------------------------------agaa----------------AG---	-0.082419
--------------------------------------------------agac----AG---	-0.082381
-----------------------------------------------agcc-------AG---	-0.0823418
----------------------------------------------------tcc--cAG---	0.0823108
---------------------------------ggca---------------------AG---	-0.0822569
------------------------------------tggg------------------AG---	-0.0822151
--------------------------------------------------tagt----AG---	-0.0821824
----------------------------------------------------agaa--AG---	-0.0821632
-------------------------------------------------tgga-----AG---	-0.0821077
----------------------------------tcac--------------------AG---	0.0821035
------------------------------------------------------ggcaAG---	-0.0820391
------------------------------------------------tcct------AG---	0.0819824
----------------------------------------------------tagg--AG---	-0.0819465
-----------------------------------------------------ggag-AG---	-0.0819457
-------------------------------------------------aagt-----AG---	-0.0819068
---------------------------------------------aagc---------AG---	-0.0817769
----------------------------------------------------agtc--AG---	-0.0817295
---------------------------------gcag---------------------AG---	-0.0816613
------------------------------------------------------gccgAG---	-0.0816316
---------------------------------------tgtc---------------AG---	0.0815874
----------------------------------------------------aaag--AG---	-0.0815829
--------------------------------------------ctag----------AG---	-0.0814811
------------------------------------------------------aagaAG---	-0.0814793
--------------------------------------------taga----------AG---	-0.0813707
-------------------------------------------ttgt-----------AG---	0.0812943
---------------------------------------caag---------------AG---	-0.0812797
------------------------------------------------ggca------AG---	-0.0811419
-----------------------------------------------ggga-------AG---	-0.0811418
-----------------------------------------------------agat-AG---	-0.0810813
---------------------------------------------ctct---------AG---	0.0810594
------------------------------------ggca------------------AG---	-0.0810212
----------------------------------------------------taga--AG---	-0.0810153
-----------------------------------------------atct-------AG---	0.0809737
----------------------------------------ttag--------------AG---	-0.0808091
----------------------------------gaag--------------------AG---	-0.0807876
--------------------------------------------------tgct----AG---	0.0806855
----------------------------------------------------tcct--AG---	0.0806797
-------------------------------ttaa-----------------------AG---	0.0806373
---------------------------------------------------aagt---AG---	-0.0806107
---------------------------------------------cctt---------AG---	0.0804837
-----------------------------------------aagg-------------AG---	-0.0804415
--------------------------------------------cccc----------AG---	0.0804359
-----------------------------------tgga-------------------AG---	-0.0804275
------------------------------------------------caag------AG---	-0.0803696
-------------------------------------------------tagt-----AG---	-0.0803293
-----------------------------------ggaa-------------------AG---	-0.0803059
-------------------------------------------------caga-----AG---	-0.0802946
------------------------------------------------cagt------AG---	-0.0802922
---------------------------------------------cctc---------AG---	0.0802711
--------------------------gaga----------------------------AG---	-0.080212
--------------------------------------------------acag----AG---	-0.0802089
------------------------------ggga------------------------AG---	-0.0802082
-----------------------------caag-------------------------AG---	-0.0801468
-----------------------------------------------------aggt-AG---	-0.0801418
-----------------------------------------------------ccta-AG---	0.0801308
--------------------------------------agat----------------AG---	-0.0800069
-------------------------------------------aggt-----------AG---	-0.0799748
---------------------------------acct---------------------AG---	0.0799574
---------------------------------agag---------------------AG---	-0.0797768
-------------------------------------------------ctgt-----AG---	0.079764
-------------------------------------------ggga-----------AG---	-0.0797455
------------------------------------gcag------------------AG---	-0.0797039
---------------------------------------------------aaga---AG---	-0.0795887
----------------------------------------aaga--------------AG---	-0.0795131
------------------------------------agag------------------AG---	-0.0794617
----------------------------------------agat--------------AG---	-0.079445
-------------------------------------------tctc-----------AG---	0.0794032
-----------------------------------------------------ctcc-AG---	0.079366
-------------------------------------gaga-----------------AG---	-0.0793363
-----------------------------------gaag-------------------AG---	-0.0793329
-----------------------------------------------------gtgg-AG---	-0.0793221
------------------------------------------------------gcggAG---	-0.0792746
---------------------------------------------agtg---------AG---	-0.0792474
-----------------------------------agag-------------------AG---	-0.0791872
-------------------------------------------tgtg-----------AG---	0.0791783
---------------------------------------------------gttg---AG---	-0.0790615
-------gggt-----------------------------------------------AG---	0.0790609
----------------------------------------------------cctc--AG---	0.0790244
------------------------------------------ctag------------AG---	-0.0790209
-----------------------------------------------------agaa-AG---	-0.0789339
------------------------------------------------------agagAG---	-0.078853
---------------------------------------------------caag---AG---	-0.0788044
--------------------------------------tctt----------------AG---	0.0787362
--------------------------------------ctag----------------AG---	-0.0786483
------------------------------------------------------gttgAG---	-0.0785928
------------------------------------------------cctt------AG---	0.0785905
-----------------------------------------------------acaa-AG---	-0.0785784
------------------------------------agga------------------AG---	-0.0785693
----------------------------------------------------accc--AG---	0.0785472
--------------------------------------------tccc----------AG---	0.0784704
--------------------------------gtgg----------------------AG---	-0.0784144
----------------------------------------------ggag--------AG---	-0.0783269
------------------------------------------tagc------------AG---	-0.0782458
--------------------------------------tgca----------------AG---	-0.0781629
----------------------------------------------------ctga--AG---	-0.0780046
------------------------------------agaa------------------AG---	-0.0779728
--------------------------------ccag----------------------AG---	-0.0779205
----------------------------------------------------ggga--AG---	-0.0779037
-------------------------------------------caga-----------AG---	-0.0779027
----------------------------------gcag--------------------AG---	-0.077888
---------------------------------------------------ttct---AG---	0.0778858
------------------------------------------------tgtg------AG---	0.0778268
---------------------------------------tgtt---------------AG---	0.0778164
---------------------------------------agca---------------AG---	-0.0777931
------------------------------------------gaga------------AG---	-0.0777286
------------------------------------aagg------------------AG---	-0.0777102
-------------------------------------------------agaa-----AG---	-0.0777102
---------------------------------------ggag---------------AG---	-0.0776824
----------------------------------------------agtc--------AG---	-0.0776742
-------------------------------------------agac-----------AG---	-0.0776189
----------------------------------------------------aaga--AG---	-0.0775654
-------------------------------------------------caag-----AG---	-0.0775
----------------------------------------------------caag--AG---	-0.0774902
-------------------------------------gggg-----------------AG---	-0.0774875
---------------------------------------------------agat---AG---	-0.0774342
------------------------------------------caga------------AG---	-0.0773762
-----------------------------------------caag-------------AG---	-0.0773506
---------------------------------------agat---------------AG---	-0.0773458
------------------------------------------------aggc------AG---	-0.0773285
--------------------------------------------caag----------AG---	-0.0773164
----------------------------------------cagc--------------AG---	-0.0773133
---------------------------------------------------tctt---AG---	0.0772791
--------------------------------------tgtt----------------AG---	0.0771817
-----------------------------------------------------agga-AG---	-0.0771302
-----------------------------------------------------tctg-AG---	0.0770781
------------------------------------------------aagt------AG---	-0.0770478
-------------------------------------------------aggc-----AG---	-0.0770451
-------------------------------------------------ggac-----AG---	-0.0769553
----------------------------------------------aaag--------AG---	-0.0769529
------------------------------------------------ttcc------AG---	0.0768891
-------------------------------------------ggaa-----------AG---	-0.0768645
------------------------------------------------------agtgAG---	-0.0768578
--------------------------------------------ttcc----------AG---	0.0768441
----------------------------------------------------cagt--AG---	-0.0766001
-------------------------------------tttc-----------------AG---	0.0765522
-----------------------------------------------------ggtg-AG---	-0.0764758
----------------------------------------ggca--------------AG---	-0.0764358
-----------------------------------------tatt-------------AG---	0.076375
----------------------------------------ttcc--------------AG---	0.0763724
--------------------------------------------------ggag----AG---	-0.0762837
---------------------------------------------------gagt---AG---	-0.0762594
--------------------------------------------cagt----------AG---	-0.0762308
------------------------------------------cagt------------AG---	-0.0761963
-----------------------------------------------ctct-------AG---	0.0761902
------------------------------------------atga------------AG---	-0.0761614
-------------------------------------------------ggag-----AG---	-0.0761233
---------------------------------tggg---------------------AG---	-0.0760979
--------------------------------------------------gtag----AG---	-0.0760818
---------------------------------------------ctcc---------AG---	0.0759395
---------------------------------------------------cttt---AG---	0.0759352
-----------------------------------------------ggaa-------AG---	-0.0759184
---------------------------------------cctt---------------AG---	0.0759025
---------------------------------------------gagt---------AG---	-0.0758932
---------------------------------------------ggca---------AG---	-0.0758239
------------------------------gtag------------------------AG---	-0.0757602
--------------------------------------------------agaa----AG---	-0.075739
--------------------------------------------------t--ttt--AG---	0.0756811
------------------------------------------------------cagtAG---	-0.0755471
----------------------------------------------------ggtg--AG---	-0.0755212
------------------------------------------------------gaaaAG---	-0.0751609
------------------------------------------------ggag------AG---	-0.0751601
---------------------------------------gcaa---------------AG---	-0.0751096
-----------------------------------------------gtgg-------AG---	-0.0750896
-----------------------------------------------------ccca-AG---	0.0750483
--------------------------------------------------ctgc----AG---	0.0750046
-----------------------------------------caaa-------------AG---	-0.0749533
-------------------------------------------tctg-----------AG---	0.0749265
--------------------------------------------------gact----AG---	-0.0748296
---------------------------------------tcct---------------AG---	0.0747916
--------------------------------------------ttat----------AG---	0.0747539
----------------------------------------------gagt--------AG---	-0.0747149
-------------------------------------------------ttgc-----AG---	0.0747135
------------------------------------------------taga------AG---	-0.0745711
----------------------------------------------tgga--------AG---	-0.0745372
--------------------------------gaga----------------------AG---	-0.0744853
---------------------------------------------acag---------AG---	-0.0744573
---------------------------------------agga---------------AG---	-0.0744484
------------------------------------------------agtg------AG---	-0.0744212
---------------------------------------------gttt---------AG---	0.0743873
------------------------------------------------------atgaAG---	-0.0743585
--------------------------------tctc----------------------AG---	0.0743371
-----------------------------------------------agat-------AG---	-0.0742614
-----------------------------------caga-------------------AG---	-0.0742579
-----------------------------------------ctaa-------------AG---	-0.0741542
--------------------------------------aagg----------------AG---	-0.0741322
---------------------------------------ggga---------------AG---	-0.0740587
----------------------------------------------cttt--------AG---	0.074013
----------------------------------------------------gagg--AG---	-0.0740058
---------------------------------------ttgt---------------AG---	0.073992
---------------------------ttct---------------------------AG---	0.0739405
--------------------------------------------tgtg----------AG---	0.0739226
--------------------------------agag----------------------AG---	-0.0738981
----------------------------------------------------agga--AG---	-0.0738429
-----------------------------------------------------caga-AG---	-0.0738226
---------------------------------------agag---------------AG---	-0.0737937
--------------------------------------------ctgt----------AG---	0.0737911
----------------------ccct--------------------------------AG---	0.0737426
-------------------------------------------gtgt-----------AG---	0.0737102
------------------------------------tgat------------------AG---	0.0737059
------------------------------------------------------taggAG---	-0.073699
------------------------------------------agca------------AG---	-0.073657
-----------------------------------------------------ggga-AG---	-0.0736451
--------------------------------------cagg----------------AG---	-0.0735717
---------------------------------------acag---------------AG---	-0.0735678
--------------------------------------------ggag----------AG---	-0.0735172
---------------------------------------------------agtg---AG---	-0.0734801
------------------------------------------------agaa------AG---	-0.0734458
---------------------------------------------------caga---AG---	-0.0734164
------------------------------------------------gcat------AG---	-0.0734035
------------------------------------------------gcca------AG---	-0.0733873
---------------------------------ggag---------------------AG---	-0.0733723
-----------------------------------------------------gaca-AG---	-0.073361
--------------------------------------cttt----------------AG---	0.0733458
-----------------------------------------------tcct-------AG---	0.073342
--------------------------------------------agtg----------AG---	-0.0733372
--------------------------------------------------aggc----AG---	-0.0733362
----------------------------------------gagt--------------AG---	-0.0733033
------------------------------------------------------acaaAG---	-0.0732762
--------------------------------------------------aggt----AG---	-0.0732337
------------------------------------------------gagg------AG---	-0.0731891
--------------------------------------------agga----------AG---	-0.0730118
-------------------------------------------ctag-----------AG---	-0.0729551
----------------------------gagg--------------------------AG---	-0.0729548
--------------------------------------------taag----------AG---	-0.0729281
-------------------------tagc-----------------------------AG---	-0.0728978
--------------------------------gagg----------------------AG---	-0.0728808
---------------------------------------------------aaac---AG---	-0.0728422
-----------------------------------------------ttt-t------AG---	-0.0727915
---------------------------------------------tccc---------AG---	0.0727847
----------------------------------------------ggac--------AG---	-0.0727349
------------------------------------------------tagg------AG---	-0.072711
------------------------------------------cagg------------AG---	-0.0726998
-----------------------------------------------------gggc-AG---	-0.0726517
-----------------------------------------------------atag-AG---	-0.0726383
----------------------------------------------------aagt--AG---	-0.0726293
------------------------------------------------------tgtaAG---	-0.0725989
-----------------------------------------attt-------------AG---	0.0725978
-------------------------------------------------tatc-----AG---	0.0724773
-------------------------------------------aaag-----------AG---	-0.0724624
----------------------------------------------aggg--------AG---	-0.0724591
------------------------------------gtag------------------AG---	-0.0724463
------------------------------gaag------------------------AG---	-0.0724219
--------------------------------------------------ttct----AG---	0.0723191
----------------------------------------------ggga--------AG---	-0.0723104
---------------------------------------------aaga---------AG---	-0.0722576
---------------------------------------------gagg---------AG---	-0.072255
--------------------------------------------------aagt----AG---	-0.0720995
------------------------------------------ttct------------AG---	0.0720224
------------------------------------------------------cttcAG---	0.0720071
---------------------------------tagg---------------------AG---	-0.0719681
-----------------------------------------------------agct-AG---	-0.0719614
----------------------------------------ctgt--------------AG---	0.0719335
----------------------------------------------gaga--------AG---	-0.0718537
---------------gggc---------------------------------------AG---	0.0718155
-------------------------------------------------gcag-----AG---	-0.071801
--------------------------------------------------tct--t--AG---	0.0717646
----------------------------------------agga--------------AG---	-0.0717508
-----------------------------------------------------tctt-AG---	0.0717474
--------------------------------------------tgct----------AG---	0.0717351
-------------------------------------------tgaa-----------AG---	-0.0717122
--------------------------------ggga----------------------AG---	-0.0716893
----------------------------------------caga--------------AG---	-0.071686
-----------------------------------------------tgtc-------AG---	0.071673
------------------------------------------------------agaaAG---	-0.0716586
------------------------------------------------agtc------AG---	-0.0716489
---------------------------------------taga---------------AG---	-0.0716266
-------------------------------------------------t-tct----AG---	0.0715451
---------------------------------------------tggg---------AG---	-0.0715146
---------------------------------------------------aaag---AG---	-0.0714703
-------------------------------------------------caaa-----AG---	-0.0714694
--------------------------------------------tatt----------AG---	0.0713965
--------------------------------caaa----------------------AG---	-0.0713745
---------------------------------------tttc---------------AG---	0.0712965
---------------------------------------aggg---------------AG---	-0.0712504
-------------------------------------------------ttat-----AG---	0.0712459
---------------------------------aaag---------------------AG---	-0.0712367
-------------------------------------------agct-----------AG---	-0.0712072
-----------------------------------------------acaa-------AG---	-0.071156
-----------------------------------------agga-------------AG---	-0.0711303
---------------------------agag---------------------------AG---	-0.0711194
--------------------------------agaa----------------------AG---	-0.0710962
---------------------------------ttct---------------------AG---	0.0710871
-----------------------------------------------------aagc-AG---	-0.0710836
----------------------------------agat--------------------AG---	-0.0710594
-----------------------------------------------------tttt-AG---	-0.0709617
------------------------tgag------------------------------AG---	-0.0709465
----------------------------------------------agac--------AG---	-0.0709338
------------------------------------------tgtg------------AG---	0.0709141
-----------------------------------------------------tcta-AG---	0.0708468
--------------------------------------------ctcc----------AG---	0.0707541
---------------------------------------------agca---------AG---	-0.0706819
-----------------------------------------tcct-------------AG---	0.0706398
---------------------------------------------tgca---------AG---	-0.0706333
--------------------------------------gcta----------------AG---	-0.0706064
-------------------------------------------------tctc-----AG---	0.0705825
------------------------------accc------------------------AG---	0.0705512
---------------------------------------------aagt---------AG---	-0.0704999
-----------------------------------------------------gatg-AG---	-0.0704803
------------------------------------------------------tgaaAG---	-0.0703446
----------------------------------------------------ggag--AG---	-0.0703403
----------------------------------------aaaa--------------AG---	0.0703322
--------------------------------------------------caag----AG---	-0.0703095
-----------------------------------------gagc-------------AG---	-0.0702765
----------------------------------------cagg--------------AG---	-0.0702211
--------------------------------------------------agtg----AG---	-0.070213
--------------------------------------------aagg----------AG---	-0.0702047
-----------------------------------------ggca-------------AG---	-0.0701693
--------------------------------------------gaag----------AG---	-0.0701679
---------------------------------------------cttg---------AG---	0.0700884
-----------------------------------------------------ggaa-AG---	-0.0700756
-----------------------------------------------tatt-------AG---	0.0700688
------------------------------------------------ctag------AG---	-0.0700369
---------------------------------------------gggc---------AG---	-0.0700304
------------------------------------------agga------------AG---	-0.0699692
-------------------------------------------agca-----------AG---	-0.0699399
-----------------------------------gacc-------------------AG---	0.0698928
-----------------------------------------------------gggt-AG---	-0.0698669
-----------------------------------------ttgt-------------AG---	0.0697696
---------------------------------------ctag---------------AG---	-0.0697315
----------------------------------agca--------------------AG---	-0.0697154
--------------------------------------cctc----------------AG---	0.0695796
----------------------------------------------tagt--------AG---	-0.0695658
---------------------------------------------atct---------AG---	0.0695337
-------ccag-----------------------------------------------AG---	-0.0694999
-----------------------------------------------gagt-------AG---	-0.0694383
--------------------------------------gagg----------------AG---	-0.069422
-------------------------------------------------taag-----AG---	-0.0694158
--------------------------------------gagt----------------AG---	-0.0693997
--------------------------------------------caga----------AG---	-0.069394
---------------------------------------------------tgag---AG---	-0.0693938
-------------------------------------------------gagg-----AG---	-0.0693758
--------------------------------------ggca----------------AG---	-0.0693231
-------------------------------------tagg-----------------AG---	-0.0693167
---------------------------------------------------tagt---AG---	-0.0693093
-------------------------------------------taga-----------AG---	-0.0692071
------------------------------------------aggg------------AG---	-0.0692006
----------------------------------------------tgaa--------AG---	-0.0691124
------------------------------------------------------ggccAG---	-0.0690987
--------------------------------------------------agca----AG---	-0.0689388
---------------------------------------------tcag---------AG---	-0.0689374
----------------------------------------------atgg--------AG---	-0.0689288
---------------------------------------------------tctc---AG---	0.0689278
-----------------------------------------------------tccc-AG---	0.0688177
--------------------------------------------------tagc----AG---	-0.0687182
-----------------------------------------------gtgt-------AG---	0.068691
-------------------------------------------tttg-----------AG---	0.0686431
-------------------------------------------------gtga-----AG---	-0.0684363
------------------------------------acct------------------AG---	0.0684223
----------------------------------------------------ggca--AG---	-0.0683885
---------------------------------------------aaag---------AG---	-0.0683157
---------------------------------------------gtga---------AG---	-0.0682947
---------------------------------------------tagt---------AG---	-0.0682913
----------------------------------------gaag--------------AG---	-0.0682756
--------------------------------------------tctc----------AG---	0.0682274
----------------------------------------------tttg--------AG---	0.0682036
------------------------------------------aaag------------AG---	-0.0681603
-----------------------------------------------------gtag-AG---	-0.0680486
-----------------------------------cagg-------------------AG---	-0.0680309
----------------------------------------acag--------------AG---	-0.0679854
---------------------------------gagg---------------------AG---	-0.0679184
-----------------------------------agga-------------------AG---	-0.0678432
--------------------------------------------------gcag----AG---	-0.067838
----------------------------------------tctg--------------AG---	0.067831
---------------------------------------------------gtct---AG---	0.0677058
-----------------------------------------------------cccg-AG---	0.0676861
--------------------------------------------------aaag----AG---	-0.0675483
-----------------------------------------------aaag-------AG---	-0.0675423
-------------------------------------------agat-----------AG---	-0.0674218
------------------------------------------------------acggAG---	-0.0673107
------------------------------------------aagc------------AG---	-0.0672312
------------------------------------------------------actaAG---	-0.0671977
-------------------------------------------------cctc-----AG---	0.0671871
--------------------------------------------------ggga----AG---	-0.0670214
------------------------------------------------ctgt------AG---	0.0670085
--------------------------------------------------ggtg----AG---	-0.0669338
-----------------------------------------------------tgag-AG---	-0.0669186
-------------------------------------------tcct-----------AG---	0.0668473
---------------------------------------------------aagg---AG---	-0.0667705
--------gggt----------------------------------------------AG---	0.0667675
-----------------------------------------tctg-------------AG---	0.0667571
-----------------------------------------------tctc-------AG---	0.0667376
----------------------------------aaga--------------------AG---	-0.0666968
----------------------------------------aagc--------------AG---	-0.0666599
----------------------------------------------------tggg--AG---	-0.0666453
-----------------------------------------gtag-------------AG---	-0.0666445
------------------------cccc------------------------------AG---	-0.0666348
--------------------------------ttct----------------------AG---	0.0665816
------------------------------------------caaa------------AG---	-0.0665615
--------------------------------------------atga----------AG---	-0.0665568
----------------------------------------tagg--------------AG---	-0.066531
---------------------------------------------------ttat---AG---	0.0664702
---------------------------------------------cagt---------AG---	-0.0664381
-----------------------------ggag-------------------------AG---	-0.0663548
----------------------------------------------------tagc--AG---	-0.0662909
----------------------------------------------gagg--------AG---	-0.0662687
--------------------------------------------------tcct----AG---	0.0662457
--------------------------------------------------tagg----AG---	-0.0662279
-----------------------------------ttct-------------------AG---	0.066179
------------------------------------------tagg------------AG---	-0.066126
------------------------------------------------------gacaAG---	-0.0661176
----------------------------------------------------aggg--AG---	-0.0660999
-------------------------------ggga-----------------------AG---	-0.066078
------------------------ttag------------------------------AG---	-0.0660359
----------------------------------------------------aggc--AG---	-0.066026
-------------------------------------------------t---ttt--AG---	0.0659847
---------------------------------------ctct---------------AG---	0.0659667
----------------------------------------------gcag--------AG---	-0.0659465
-------------------------------------------aagg-----------AG---	-0.0659297
----------------------------------------------agtg--------AG---	-0.0659027
---------------------------------------------------attt---AG---	0.0658902
----------------------------------------------------agca--AG---	-0.0658331
---------------------------------------------------tgca---AG---	-0.065731
---------------------------------actg---------------------AG---	0.0655681
--g---------ggg-------------------------------------------AG---	0.0655586
------------------------------------------------------aagtAG---	-0.0655196
-------------------------------------------------aaca-----AG---	-0.0655182
-----------------------------------------------aggg-------AG---	-0.0654193
-------------------------------------tgtt-----------------AG---	0.0653751
---------------------------------------------atag---------AG---	-0.0652245
------------------------------------------------agta------AG---	-0.065195
---------------------------------------------------tatt---AG---	0.0651876
----------------------------------------------tatt--------AG---	0.0651842
--------------------------------------------------aagc----AG---	-0.0651347
-------------------------------------------atag-----------AG---	-0.0651216
-----------------------------------------ctag-------------AG---	-0.0650424
--------------------------------------------------gggc----AG---	-0.0650158
----------------------------------------------------cttc--AG---	0.0648988
-------------------------------------------------tagg-----AG---	-0.0648874
------------------------------------------------------atcaAG---	-0.0648091
------------------------------------------------------accaAG---	-0.0647648
-----------------------------------------------------acag-AG---	-0.06476
----------------------------------------------------gaag--AG---	-0.0646976
-----------------------------------------------taga-------AG---	-0.0646687
--------------------------------------tggc----------------AG---	-0.0646314
-------------------------------------gacc-----------------AG---	0.0645709
----------------------------------------------agca--------AG---	-0.064561
------------------------------------------------gctg------AG---	-0.0645554
---------------------------------------caaa---------------AG---	-0.0645476
--cact----------------------------------------------------AG---	-0.0645247
---------------------------------aggg---------------------AG---	-0.0644334
-----------------------------------------agct-------------AG---	-0.0643877
-------------------------------------------cctc-----------AG---	0.0643798
-----------------------------------------------aagt-------AG---	-0.064299
--------------------------------------------------gagg----AG---	-0.0641588
------------------------------------------atag------------AG---	-0.0640978
----------------------------------------------ctag--------AG---	-0.0640676
-----------------------ccct-------------------------------AG---	0.0640555
-----------------------------------------taag-------------AG---	-0.0640397
--------------------------------------------taca----------AG---	-0.0640188
--------------------------------------------agca----------AG---	-0.064004
------------------------------------------acag------------AG---	-0.0639889
-------------------------------------------cctt-----------AG---	0.0638854
-----------------------------------------------aggc-------AG---	-0.0638704
-----------------------------------------------ggca-------AG---	-0.0638568
-----------------------------------------------cctt-------AG---	0.0638345
-------------------------------------------cagt-----------AG---	-0.063789
------------------------------------aaga------------------AG---	-0.0637508
-----------------------------------------------acag-------AG---	-0.0637054
------------------------------------------------------taaaAG---	-0.0636928
-------------------------------------------------acag-----AG---	-0.0636852
--------------------------------tggg----------------------AG---	-0.063685
-----------------------------------------------aagc-------AG---	-0.0636604
--------------------------------------------agcc----------AG---	-0.0635658
-------------------------------------------------ctag-----AG---	-0.0635562
-------------------------------------------------caca-----AG---	-0.0635488
-------------------------------------gtag-----------------AG---	-0.063505
----------------------------------------------acag--------AG---	-0.0634985
------------------------------------------------gtga------AG---	-0.0634702
-----------------------------------------------------gtga-AG---	-0.0634637
---------------------------gagg---------------------------AG---	-0.0634522
-----------------------------------------------------cct-cAG---	0.063369
----------------------------------------------tagg--------AG---	-0.0633196
----------------------------------------tatt--------------AG---	0.0632752
----------------------------------------------------ataa--AG---	-0.0632007
------------------------------------------------------tacaAG---	-0.0631877
------------------------------------------ggtg------------AG---	-0.0631169
gggt------------------------------------------------------AG---	0.0630733
---------------------------------------------cttc---------AG---	0.0630433
----------------------------------------------agaa--------AG---	-0.0630223
-------------------------------cccc-----------------------AG---	0.063
------------------------------------gggg------------------AG---	-0.0629888
----------ggg---g-----------------------------------------AG---	0.0629838
---------------------------------------------------atct---AG---	0.062958
-----------------------------------------------aagg-------AG---	-0.0628384
----------------------------agag--------------------------AG---	-0.0628024
---------------------------------------------------gagc---AG---	-0.0627946
---------------------------------------------------gaag---AG---	-0.062732
----------------------------------------------cctt--------AG---	0.0626878
------------------------------------------------------agatAG---	-0.0626658
---------------------------------------------agaa---------AG---	-0.0626652
------------------------------------------------------aataAG---	-0.0626547
--------------------------------gccc----------------------AG---	-0.0626102
----------------------------------------------------tttc--AG---	0.0626008
-----------------------------------------tagg-------------AG---	-0.0625893
-------------------------------------------------gaga-----AG---	-0.0625747
--------------------------------------------tcct----------AG---	0.0625581
--------------------------------------------aagt----------AG---	-0.0624586
---------------------------------------------agac---------AG---	-0.0624509
-------------------------------------------------cctt-----AG---	0.0624408
-----------------------------------------------gaga-------AG---	-0.0624387
-----------------------------------------------gaag-------AG---	-0.0624282
-----------------------------------------------------tggt-AG---	-0.0624275
------------------------------------------------taag------AG---	-0.0623978
----------------------------------------gtgg--------------AG---	-0.0623914
------------------------------------------------gaaa------AG---	-0.0622616
----------------------------------------cacc--------------AG---	0.0622425
----------------------------------------------------gaca--AG---	-0.0621818
----------------------------------------------aagc--------AG---	-0.0621763
--------------------------------------------------aggg----AG---	-0.0621329
----------------------------------------------gggc--------AG---	-0.0620271
-----------------------------------------------cccc-------AG---	0.0620087
---------------------------------------------------aagc---AG---	-0.0619749
--------------------------------------agga----------------AG---	-0.0619495
-----------------------------------------------agag-------AG---	-0.0619351
----------------------------------------------caag--------AG---	-0.0619223
------------------------------------------------gaga------AG---	-0.0618936
---------------------------------------------ggac---------AG---	-0.0618013
----------------------------------------------------aagg--AG---	-0.0617687
--------------------------------------------aaga----------AG---	-0.0617621
------------------------------------------------------gcaaAG---	-0.0616741
-------------------------------ggca-----------------------AG---	-0.0616692
-----------------------------------------cagg-------------AG---	-0.0616656
---------------------------------------------------tagc---AG---	-0.0616631
-------------------------------------------------aggg-----AG---	-0.0616478
--------------------------------caag----------------------AG---	-0.0616054
------------------------------------------------agag------AG---	-0.0615829
-------------------------------------------------ttct-----AG---	0.0615503
------------------------------------------------------gtcaAG---	-0.0615243
---------------------------------------aggt---------------AG---	-0.061501
----------------------------------------------------cgtt--AG---	0.0614782
---------------------------------------------gaga---------AG---	-0.0614185
----------------------------------gtgg--------------------AG---	-0.061386
------------------------------------------------acag------AG---	-0.0613537
--------------------------------------------------ctag----AG---	-0.0613238
------------------------------------------cctt------------AG---	0.0613141
--------------------------------cagg----------------------AG---	-0.0611632
-----------------------------------------------------aaaa-AG---	0.0611428
--------------------------------------------cctc----------AG---	0.0611378
--------------------------------------------ttgt----------AG---	0.0611313
-------------------------------------------caag-----------AG---	-0.0611092
---------------------------------------------tagg---------AG---	-0.0610823
---------------------------ctga---------------------------AG---	0.0610774
------------------------------------tctt------------------AG---	0.0610743
---------------------------------gaag---------------------AG---	-0.0610551
--------------------------------------------gtgt----------AG---	0.0608639
----------------------------------------agca--------------AG---	-0.0607936
---------------------------------------------------ggag---AG---	-0.060751
----------------------------------------ttgt--------------AG---	0.0607198
-------------------------------------------tgga-----------AG---	-0.0607051
--------------------------------------------------cctc----AG---	0.0606933
----------------------------------------tgga--------------AG---	-0.0605938
--ggg------------g----------------------------------------AG---	0.0605887
--------------------------------------------acag----------AG---	-0.0605689
-----------------------------------------------atag-------AG---	-0.0605595
----------------------------------ggaa--------------------AG---	-0.0605097
-------------------------------------------------agag-----AG---	-0.0605012
----------------------------------------------------gcaa--AG---	-0.0604702
------------------------------------tcac------------------AG---	0.0604638
-----------------------------------------------aaga-------AG---	-0.0604525
--------------------------------------------agtc----------AG---	-0.0604508
-------------------------------------------------agta-----AG---	-0.060445
--------------------------------ggag----------------------AG---	-0.0604423
-----------------------------------tggg-------------------AG---	-0.0603416
-------------------------------------ggca-----------------AG---	-0.0603227
---------------------------------------------------cacc---AG---	0.0602597
-----------------------------------------agat-------------AG---	-0.060253
--------------------------------------------aggg----------AG---	-0.0602361
------------------------------------------------ggcc------AG---	-0.0601449
-----------------------------------------------ttt-----t--AG---	0.0601324
-----------------------------------------------taag-------AG---	-0.0601223
---------------------------------cagg---------------------AG---	-0.0601208
--------------------------------------------------aagg----AG---	-0.0601198
-----------------------------------------------------gagt-AG---	-0.0600893
---------------------------------------gaga---------------AG---	-0.0599918
----------------------------------------gcag--------------AG---	-0.0599171
-----------------------------------aggt-------------------AG---	-0.05991
-------------------------------------------------ctgg-----AG---	-0.059884
------------------------------------------------agac------AG---	-0.0598456
-------------------------------------------------aagg-----AG---	-0.0597135
-----------------------------------------------gagg-------AG---	-0.0596439
----------------------------------------------gaag--------AG---	-0.0596368
----------------------------------------------------tgga--AG---	-0.0595988
-------------------------------------------------ttta-----AG---	0.0595892
--------------------------------------tttc----------------AG---	0.0595775
-----------------------------------------------gtct-------AG---	0.0595561
-----------------------------------------------tgcc-------AG---	0.059513
------------------------------------------------gaat------AG---	-0.0595122
--------------------------------------------gagc----------AG---	-0.0594819
--------------------------------------------------ataa----AG---	-0.059478
----------------------------------gaat--------------------AG---	-0.059469
---------------------------------------------gagc---------AG---	-0.0594343
----------------------------------------------------gtgg--AG---	-0.0593591
----------------------------------------ccaa--------------AG---	-0.0593068
------------------------------------------------agga------AG---	-0.0592844
----------------------------------------------taca--------AG---	-0.0592741
------------------------------------------------tctg------AG---	0.05922
----------------------------------gtag--------------------AG---	-0.059175
----------------------------------------------ggat--------AG---	-0.0591525
--------------------------------------ttgt----------------AG---	0.0590773
----------------------------------caaa--------------------AG---	-0.0590368
---------------------------------------ccct---------------AG---	0.0589933
---------------------------------------------tatt---------AG---	0.0589314
----------------------------------------------------gggg--AG---	-0.0589102
------------------------------------------------aagg------AG---	-0.0588643
-----------------------------------------------------cctc-AG---	0.0588189
-----------------------------------ccct-------------------AG---	0.0588113
--------------------------------------------aggt----------AG---	-0.0587646
------------------------------------ctca------------------AG---	0.0587493
---------------------------------------------------tccc---AG---	0.0586977
----------------------------------------------aagg--------AG---	-0.0586926
---------------------------------------------------atag---AG---	-0.0586894
--------------------------------------------------aaga----AG---	-0.0586482
--------------------------------------------gttt----------AG---	0.0586193
-----------------------------------aaga-------------------AG---	-0.0585596
------------------------------------------aggt------------AG---	-0.0585112
------------------------------------atct------------------AG---	0.0585035
-----------------------------------------------gcaa-------AG---	-0.0584359
------------------------------------------ttag------------AG---	-0.0584191
----------------------------------------------------agtg--AG---	-0.0583935
----------------------------------------------caga--------AG---	-0.0582952
------------------------------------gaga------------------AG---	-0.0582483
------------------------------------------------gcgg------AG---	-0.058189
------------------------------------------------agca------AG---	-0.0581103
-----------------------------------------------------tagc-AG---	-0.0580942
----------------------------------------------taga--------AG---	-0.0580835
--------------------------------------------------ggat----AG---	-0.0579469
------------------------------------------------------agcaAG---	-0.0579015
----------------------------------------------tgca--------AG---	-0.0578709
--------------------------------------------------ggca----AG---	-0.057863
--------------------------------------ggga----------------AG---	-0.0578375
------------------------------------------ggta------------AG---	-0.0578333
---------------------------------------------ctgc---------AG---	0.0577913
---------------------------------------------------aggg---AG---	-0.0577796
------------------------------------gaag------------------AG---	-0.0577554
-tcac-----------------------------------------------------AG---	-0.0576806
-------------------------------------------t---ttt--------AG---	0.0576658
-----------------------------------------------gagc-------AG---	-0.0576124
-----------------------------------------------ggtg-------AG---	-0.0575652
-------------------------------------------------agca-----AG---	-0.05744
----------------------------------------taga--------------AG---	-0.0574368
----------------------------------------------------aagc--AG---	-0.0573651
---------------------------------------------gtgt---------AG---	0.0573576
-----------------------------------agaa-------------------AG---	-0.0573321
-----------------------------------------aggg-------------AG---	-0.0572813
------------------------------------------ggga------------AG---	-0.0572763
-------------------------------------------tttt-----------AG---	0.0572534
----------------------------------------------gtgt--------AG---	0.0572519
----------------------------------------------------aggt--AG---	-0.0572503
----------------------------------------caag--------------AG---	-0.0572256
------------------------------------------------gttt------AG---	0.057198
-----------------------------------------gaag-------------AG---	-0.0571954
-------------------------------------------------cata-----AG---	-0.0571555
-------------------------------------------------gagc-----AG---	-0.057152
------------------------------------------------gtag------AG---	-0.0570973
------------------------------------------------tgga------AG---	-0.0570196
--------------------------------------aggt----------------AG---	-0.0569806
---------------------------------------------------tagg---AG---	-0.0569797
---------------------------------------------gaag---------AG---	-0.0569571
----------------------------------------------aaga--------AG---	-0.0569288
-----------------------------------------------------gaag-AG---	-0.0569265
-------------------------------------------gtag-----------AG---	-0.0568973
----------------------------------------------tagc--------AG---	-0.0568462
------------------------------------------------aaga------AG---	-0.0568369
----------------------------------gagg--------------------AG---	-0.0568241
--------------------------------------------------gaga----AG---	-0.056761
------------------------------------tagg------------------AG---	-0.0567466
------------------------------------------------acaa------AG---	-0.0566897
------------------------------------------------ttt-------AGg--	0.0566429
--------------------------------------------ggaa----------AG---	-0.0566206
-------------------------------cagg-----------------------AG---	-0.0566052
---------------------------------ccct---------------------AG---	0.0564822
----------------------------------------tgtc--------------AG---	0.056432
------------------------------------------agtg------------AG---	-0.0564181
-----------------------------------------------------aagt-AG---	-0.056404
------------------------------------------gaaa------------AG---	-0.0564021
----------------------------------------------------gact--AG---	-0.0563746
----------------------------------tgca--------------------AG---	-0.0563471
--------------------------------aaag----------------------AG---	-0.0563404
--------------------------------acct----------------------AG---	0.0563174
------------------------------------------agag------------AG---	-0.0562964
-------------------------------------agca-----------------AG---	-0.0562899
---------------------------------------------------taag---AG---	-0.0562795
---------------------------------------------------gcag---AG---	-0.0562019
-----------------------------------------gcaa-------------AG---	-0.0561898
-----------------------------ccct-------------------------AG---	0.0561405
-----------------------------------------------------ttcg-AG---	0.0561378
---------------------------------------------tgct---------AG---	0.0560256
-----------------------------------tcac-------------------AG---	0.0559929
---------------------------------------------------gtag---AG---	-0.055939
-----------------------------------------aaag-------------AG---	-0.0559124
-----------------------------------------tccc-------------AG---	0.055888
-----------------------------------------------gggg-------AG---	-0.0558218
--------------------------------------cctg----------------AG---	0.0558076
-----------------------------------ggga-------------------AG---	-0.0557296
-------------------------------------------taag-----------AG---	-0.0557104
---------------------------------------------------agaa---AG---	-0.0557096
--------------------------------------------------gaac----AG---	-0.0557007
----------------------------------------ggga--------------AG---	-0.055677
--------------------------------------------gtag----------AG---	-0.0556765
------------------------------------------ctcc------------AG---	0.0556328
------------------------------------------tgct------------AG---	0.0555889
--------------------------------------------gaga----------AG---	-0.055571
-----------------------------------------tttt-------------AG---	0.0555644
----------------------------------------------------gcat--AG---	-0.0555359
--------------------------------------------aaac----------AG---	-0.0555197
----------------------------------------agta--------------AG---	-0.0554989
---------------------------------------------------tgga---AG---	-0.0554774
-----------------------------------------------------ttct-AG---	0.0554163
-------------------------------------------ctgc-----------AG---	0.0554032
-------------------------------------------------agac-----AG---	-0.0554005
-----------------------------------------agca-------------AG---	-0.0553468
-------------------------------------------------ataa-----AG---	-0.0553195
-----------------------------------------------ggac-------AG---	-0.0552546
---------------------------------------agaa---------------AG---	-0.0552185
-----------------------------------------------agtg-------AG---	-0.0552181
-----------------------------------------------agac-------AG---	-0.0551958
-------------------------------------------------gaat-----AG---	-0.0551742
-----------------------------------------------cttc-------AG---	0.0551448
---------------------------------------tttt---------------AG---	0.0551408
-------------------------------------------ggag-----------AG---	-0.0551349
-------------------------------------------agag-----------AG---	-0.0551034
-----------------------------------------------------ctta-AG---	0.0550952
---------------------------------------gaag---------------AG---	-0.0550887
--------------------------------------------------t---ttt-AG---	0.0550765
---------------------------------tcac---------------------AG---	0.0550358
----------------------------------tttt--------------------AG---	0.0550326
-----------------------------------------------caag-------AG---	-0.0549928
-------------------------------------------attt-----------AG---	0.054962
--------------------------gtgg----------------------------AG---	-0.0548476
-----------------------------------------------tagg-------AG---	-0.0548424
------------------------------------------------tttc------AG---	0.0548342
----------------------------------------taag--------------AG---	-0.0547278
-------------------------------------------ggta-----------AG---	-0.0547218
--------------------------------------------agag----------AG---	-0.0547124
-------------------------------------------------gttt-----AG---	0.0546923
---------------------------------------------------ggga---AG---	-0.0546866
---------------------------------------------agcc---------AG---	-0.0546848
-------------------------------------------------gaag-----AG---	-0.0546622
-------------------------gagg-----------------------------AG---	-0.0546187
---------------------------------cctc---------------------AG---	0.0545311
-----------------------------------------aggc-------------AG---	-0.0544211
--------------------------------------gtag----------------AG---	-0.0544147
--------------------------------------------------atgg----AG---	-0.0544136
---------------------------------------------agga---------AG---	-0.0543854
-------------------------------------------------aaag-----AG---	-0.0543843
----------------------------------------------------atag--AG---	-0.0543527
----------------------------------------------------acag--AG---	-0.0543197
---------------------------------------------------gtca---AG---	-0.0543188
-----------------------------------------------------agca-AG---	-0.0542774
-------------------------------------------gaaa-----------AG---	-0.0542641
----------------------------------gggg--------------------AG---	-0.054229
-----------------------gccc-------------------------------AG---	0.0541234
------------------------------------------------ttgc------AG---	0.0541146
g--------ggg----------------------------------------------AG---	0.0540615
----------------------------------ccct--------------------AG---	0.0540515
---------------------------------------ggca---------------AG---	-0.0540437
----------------------------------------------------attt--AG---	0.0540195
-----------------------------------------cccc-------------AG---	0.0540088
----------------------------------tgga--------------------AG---	-0.0538802
-----aggg-------------------------------------------------AG---	0.053835
----------------------------------------------atag--------AG---	-0.0538175
-----------------------------------------------agaa-------AG---	-0.0538157
---------------------------------------------------gcac---AG---	-0.0537812
-----------------------------------------gggg-------------AG---	-0.053776
-----------------------------------------------gaac-------AG---	-0.0537743
----------------------------------------aggc--------------AG---	-0.0537712
-----------------------------------------cctt-------------AG---	0.0537688
-----------------------------------------------cctc-------AG---	0.053734
-----------------------------------------------ctgt-------AG---	0.0536951
---------------------------------------------gaca---------AG---	-0.053694
-------------------------------------------------agga-----AG---	-0.0536715
---------------------------------------ttag---------------AG---	-0.0536714
-------------------------------------------tagg-----------AG---	-0.0536525
------------------------------------------ggcg------------AG---	-0.0536379
-------------------------------------------gtgg-----------AG---	-0.0536327
-----------------------------gaga-------------------------AG---	-0.0536157
----------------------------------------------tgta--------AG---	-0.0536134
-----------------------------------------------------atgc-AG---	-0.0535763
---------------------------------------------------agca---AG---	-0.0535555
------------------------------------------caag------------AG---	-0.0535271
------------------------------------------------aaag------AG---	-0.0535176
-----------------------------------------ttct-------------AG---	0.0535098
------------------------------------taga------------------AG---	-0.0534649
------------------------------------tccc------------------AG---	0.0534648
----------------------------------------------------gcag--AG---	-0.0534013
---------------------------------------attt---------------AG---	0.0533761
-------------------------------------taga-----------------AG---	-0.05327
----------------------------------gaga--------------------AG---	-0.0532655
-----------------------------------------gatc-------------AG---	-0.0532456
--------------------------------------------------cttc----AG---	0.0532089
------------------------------------------------ctaa------AG---	-0.0531239
---------------------------------------------agag---------AG---	-0.053121
--------------------------------------------tgga----------AG---	-0.0531162
----------------------------------------------------atcc--AG---	0.0530938
------------------------------------------agaa------------AG---	-0.0530626
------------------------------------------------tttt------AG---	-0.0529361
--------------------------------------------ggga----------AG---	-0.0529264
-------------gggg-----------------------------------------AG---	0.052914
------------------------------------------ctgt------------AG---	0.0528971
------------------------------------------------gggc------AG---	-0.0528704
--------------------------------------------------ctga----AG---	-0.0528217
--------------------------agaa----------------------------AG---	-0.0528155
-----------------------------------------------------caat-AG---	-0.0528154
----------------------------------------tcct--------------AG---	0.0527367
--------------------------------------------------tggg----AG---	-0.0526991
----------------------------------------------taag--------AG---	-0.0526918
------------------------------------tgga------------------AG---	-0.0525815
--------------------------------cctt----------------------AG---	0.0525624
--------------------------------------------------cggg----AG---	-0.0525523
----------------------------------------------gtct--------AG---	0.0525227
--------------------------------------------------gagt----AG---	-0.0524544
------------------------------------------------aagc------AG---	-0.0523843
---------------------------------------aggc---------------AG---	-0.0523835
----------------------------------------caaa--------------AG---	-0.0523674
------------------------------------------------ggaa------AG---	-0.052358
----------------------------------------------gaac--------AG---	-0.052339
--------------------------------------------------atag----AG---	-0.0523252
-------------------------------------------------atag-----AG---	-0.0522795
------------------------------------------------------ggttAG---	-0.0522771
-----------------------------------------atag-------------AG---	-0.052234
-------------------------------------------------ctgc-----AG---	0.052187
-------------------------------------------aagt-----------AG---	-0.0520935
---------------------------------------------------gagg---AG---	-0.0520598
-----------------------------------------------------gttt-AG---	0.0520158
------------------------------gagg------------------------AG---	-0.0520105
---------------------------------------------taga---------AG---	-0.0520024
-----------------------------------------------tttg-------AG---	0.0518594
-----------------------------------------------------gcgg-AG---	-0.0518523
---------------------------------------------------atac---AG---	-0.05184
-----------------------------------------------tagc-------AG---	-0.0517533
----------------------------------------ggaa--------------AG---	-0.0516896
--------------------------------------------------cata----AG---	-0.0514824
----------------------------------------------gtgg--------AG---	-0.051481
---------------------------------------gggt---------------AG---	-0.0514676
------------------------------------------------cttg------AG---	0.0514613
----------------------------------------------------gaaa--AG---	-0.0514343
-------------------------------------------cccc-----------AG---	0.0513894
-----------------------------------------------------ggac-AG---	-0.0511592
---------------------------------------------------gatg---AG---	-0.0511332
--------------------------------------------gtga----------AG---	-0.051103
-----------------------------------------------agca-------AG---	-0.0510846
-------------------------------------gtgg-----------------AG---	-0.0510689
---------------------------------------------------gttt---AG---	0.0510221
---------------------------------------------tagc---------AG---	-0.050994
-------------------------------------------------aaga-----AG---	-0.050948
--gggt----------------------------------------------------AG---	0.0508655
--------------------------------gcag----------------------AG---	-0.050865
-----------------------------------------------ctaa-------AG---	-0.0508373
----------------gcta--------------------------------------AG---	-0.0508094
----------------------------------------cccc--------------AG---	0.0507975
-------------------------ttct-----------------------------AG---	0.050775
-------------------------------------agag-----------------AG---	-0.0507506
------------------------------caag------------------------AG---	-0.0507429
--------------------------------------------gagg----------AG---	-0.0505772
---------------------------------------------tttg---------AG---	0.0505267
------------------------------------------tcct------------AG---	0.0503954
----------------------------------------------agag--------AG---	-0.0503897
-----------------------------------------------------agtc-AG---	-0.0503783
------------------------------------------cctc------------AG---	0.0502752
--------------------------------------tgga----------------AG---	-0.0501423
-----------------------------------------------gatg-------AG---	-0.0500533
-------------------------------------------------ggtg-----AG---	-0.0500487
-------------------------------------------------ggga-----AG---	-0.0500481
-----gggc-------------------------------------------------AG---	0.0500057
-------------------------------------------aagc-----------AG---	-0.0499607
------------------------------------------------ggct------AG---	-0.0499307
---------------------------------------------agtc---------AG---	-0.049877
-----------------------------------------ggga-------------AG---	-0.0498679
-------------------------------------------------tggg-----AG---	-0.0498402
-----------------------------agag-------------------------AG---	-0.0498167
-------------------------------------------------gcac-----AG---	-0.0497981
--------------------------------------------------gtaa----AG---	-0.0497934
--------------------------------------------ttag----------AG---	-0.049706
---------------------------------------------taag---------AG---	-0.0496992
--------------------------------------tctc----------------AG---	0.0496957
---------------------------------------tctt---------------AG---	0.0496715
---------------------------------------------------agga---AG---	-0.0496402
--------------------------------------------ctgc----------AG---	0.049631
---------------------------------------tctc---------------AG---	0.049583
------------------------------------ggat------------------AG---	-0.049556
-------------------------------------cctc-----------------AG---	0.0495487
--------------------------------------------------ttgt----AG---	0.0495237
-----------------------------aaga-------------------------AG---	-0.0495172
------------------------------------------gtga------------AG---	-0.0494958
---------------------------ggag---------------------------AG---	-0.0494474
----------------------------------------------gaaa--------AG---	-0.0494139
-------------------------------------------acag-----------AG---	-0.0494021
-----------------------------------------tgct-------------AG---	0.0493522
----------------------------------------------------ccct--AG---	0.0493435
-----------------------------------gcct-------------------AG---	-0.0492858
------------------------------------------------------cctcAG---	0.0492664
--------gggg----------------------------------------------AG---	-0.0491654
-----------------------------------------------------atgt-AG---	-0.049087
----------------------------------aagg--------------------AG---	-0.0490671
---------------------------------------------gcca---------AG---	-0.0490519
-------------------------------------------------gagt-----AG---	-0.0488953
--------------------------------------------gggg----------AG---	-0.0488326
-----------------------------------ggca-------------------AG---	-0.0487343
------------------------------------accc------------------AG---	0.0487201
-----------------------------------------------------ggct-AG---	-0.0486419
-------------------------------------------gaag-----------AG---	-0.0486223
----------------------------ccct--------------------------AG---	0.0485098
---------------------------------------aaaa---------------AG---	-0.0485049
------------------------------------------------------ataaAG---	-0.0484218
----------------------------------------------------gtca--AG---	-0.0484132
--------------------------------------------------agag----AG---	-0.0483943
-------------------------------------------tgct-----------AG---	0.0483845
------------------------------------------tctg------------AG---	0.0483556
----------------------------------------------agga--------AG---	-0.048346
-------------------------------------------------gaaa-----AG---	-0.0483406
-----------------------------------------tggg-------------AG---	-0.0483361
-----------------------------------------agtc-------------AG---	-0.0483152
----------------------------------------------------aaca--AG---	-0.0482702
---------------------------------------------t--ttt-------AG---	-0.0482645
----------------------------------------------------cttt--AG---	0.0480791
---------------------------------cccc---------------------AG---	0.0480543
------------------------------------------acaa------------AG---	-0.0480495
---------------------------------------------------aaca---AG---	-0.04797
------------------------ccct------------------------------AG---	0.0479001
---------------------------------------------caca---------AG---	-0.0478985
------------------------------------------------ttt--t----AG---	0.0478978
----------------------------------------------ttat--------AG---	0.0478773
----------caac--------------------------------------------AG---	-0.0477247
---------------------------------ggga---------------------AG---	-0.0477019
--------------------------------------------gagt----------AG---	-0.0476766
-------------------------------------------gagt-----------AG---	-0.0476165
-----------------------------------------------tctg-------AG---	0.0475081
-------------------------------------------------tccg-----AG---	0.0474736
-----------------------------------------acct-------------AG---	0.0474606
---------------------------------------------ggga---------AG---	-0.0474122
----------------------------------------------cctc--------AG---	0.0473841
------------------------------------------------ctgg------AG---	-0.0473763
--------------------------------------------aggc----------AG---	-0.0473653
-------------------------------------------------tgct-----AG---	0.0473136
--------------------------------------------gaaa----------AG---	-0.0472303
------------------------------------------------------ggcgAG---	-0.047229
-------------------------------------------------atgg-----AG---	-0.0471269
--------------------------------------------------ctcc----AG---	0.0471086
--------------------cccc----------------------------------AG---	0.047054
----------------------------------------------tcct--------AG---	0.0470496
------------------------------------------gagg------------AG---	-0.0470225
------------------------------------------------------aggtAG---	-0.0469824
-----------------------------------------------ttt----t---AG---	0.0468633
---------------------------------aaga---------------------AG---	-0.0467719
-------------------------------ctct-----------------------AG---	0.0467144
-------------------------------gagg-----------------------AG---	-0.0467024
-----------------------------------------------gaca-------AG---	-0.0466726
-----------------------------------------------------agtg-AG---	-0.0466342
----------------------------------------------acca--------AG---	-0.0466304
-------------------------------------------------t----ttt-AG---	-0.0465944
--------------------------------aggg----------------------AG---	-0.0465797
--------------------------------------------agat----------AG---	-0.0465752
--------------ccct----------------------------------------AG---	0.0465092
-----------------------------------------agag-------------AG---	-0.046423
----------------------------------------------ggaa--------AG---	-0.0463733
--------------------------------------------tctg----------AG---	0.0463139
---------------------------------------------gtgg---------AG---	-0.0462513
------------------------------------------------caac------AG---	-0.0462476
-------------------------------------------gaga-----------AG---	-0.0462343
------------------------------------------------gtct------AG---	-0.0461918
------------------------------------------------------ggtaAG---	-0.0461516
---------------------------------------------atca---------AG---	0.046045
--------------------------------ttgg----------------------AG---	-0.0460397
---------------------------------------------gtag---------AG---	-0.0460099
-------------------------------------------gtct-----------AG---	0.0460004
------gggg------------------------------------------------AG---	0.0459422
----------------------------------------------------tccc--AG---	0.0459159
-----------------------------------------------gctt-------AG---	0.0458764
------------------------------------------ttcc------------AG---	0.0458418
-------------------------------------------------tagc-----AG---	-0.0458116
-------------------------------------------------aacc-----AG---	-0.0457546
------------------------------------------------------agctAG---	-0.0457434
-------------------------------------------------t--------AGgtg	0.0457273
-----------------------------------------gtaa-------------AG---	-0.0457239
------------------------------------------------------gtaaAG---	-0.0456632
----------------------------------------gaaa--------------AG---	-0.0456316
--------------------------------------------------ggaa----AG---	-0.0456314
--------------------------agga----------------------------AG---	-0.0455906
-------------------------------------------gagc-----------AG---	-0.0455681
-----------------------------------------aagt-------------AG---	-0.0455309
----------------------------------------------------gtag--AG---	-0.0455062
--------------------------------------------atag----------AG---	-0.045468
-------------------------------------------------aagc-----AG---	-0.0453865
--------------------------------------------------gtga----AG---	-0.0453697
-------------------------------------------gcag-----------AG---	-0.045345
-----------------------------------------------tggg-------AG---	-0.0453201
-------------------------------aagg-----------------------AG---	-0.0452579
------------------------------------------------ctga------AG---	-0.0452526
-------------------------------------------------gatc-----AG---	-0.0451927
----------------------------------cccc--------------------AG---	0.0451731
---------------------------------------------------gggg---AG---	-0.0451419
---------------------------------------------------gcta---AG---	-0.0451212
----------------------------------------tttt--------------AG---	0.0451019
---------------------------------------------tttt---------AG---	0.0451015
-----------------------------------------------------gaat-AG---	-0.0450868
--------------------------------------------------tgcc----AG---	0.0450665
-------------------------------------aagg-----------------AG---	-0.0450422
-------------------------------------------aggg-----------AG---	-0.0449916
------------------------------------------aaga------------AG---	-0.0449911
------------------------------------------------aggg------AG---	-0.0449831
--------------------------------------------------ggta----AG---	-0.0449502
------------------------------agaa------------------------AG---	-0.0449374
------------------------------------------------gaca------AG---	-0.0449285
-------------------------------------cttt-----------------AG---	0.0448614
-----------------------------------------------agga-------AG---	-0.0448613
--------------------gccc----------------------------------AG---	0.0448377
-----------------------------------------------gttc-------AG---	0.0447636
-------------------------------------ggaa-----------------AG---	-0.0447605
-------------------------------------agaa-----------------AG---	-0.0447464
-------------------------------------------------gggc-----AG---	-0.0446404
------------------------------------------------------gatcAG---	-0.0446233
---------------------------------agaa---------------------AG---	-0.0445604
---------------------------------------------tgaa---------AG---	-0.0445359
-----------------------------------------------------gggg-AG---	-0.0445274
-------------------------------------------------tgcc-----AG---	0.0445191
--------------------------------------gaga----------------AG---	-0.0445155
-------------------------------------------------tgta-----AG---	-0.0444457
-------------------------------------------------actg-----AG---	-0.0443105
---------------------------------------------------ctgt---AG---	0.0442664
------------------------------ggag------------------------AG---	-0.0442535
---------------------------------------gggg---------------AG---	-0.0442475
---------------------------------------------------ggac---AG---	-0.0442226
------------------------------------------ggag------------AG---	-0.0441988
------------------------------------------------t---ttt---AG---	0.0441829
-----------------------------------------------------attg-AG---	0.0441345
-----------------------------------tttt-------------------AG---	0.0440929
-------------------------------ggaa-----------------------AG---	-0.0440835
---------------------------------------------ggaa---------AG---	-0.0440399
-----------------------------------------------------ggat-AG---	-0.0440035
------------------------------------------tttt------------AG---	0.0439984
---------------------------------------------ttga---------AG---	-0.0439439
--------------------------------------------------gtcc----AG---	0.0439267
-------------------------------------------ttcc-----------AG---	0.0438761
-gggg-----------------------------------------------------AG---	0.0438756
----------------------------------------------------c--tgcAG---	0.0438574
-------gggg-----------------------------------------------AG---	-0.0438075
---------------------------------------gagg---------------AG---	-0.0437979
-----------------------------------------------aaac-------AG---	-0.0437979
------------gggc------------------------------------------AG---	0.043782
----------------------------------cctt--------------------AG---	0.0437385
------------------------------------------------aaca------AG---	-0.0436916
-----------------------------------------------ctga-------AG---	-0.0436602
---------------------------------------------ctgt---------AG---	0.0436123
-------------------------------------------------aaat-----AG---	-0.043604
------------------------------------------tgag------------AG---	-0.0435853
---------------------------------------------ggag---------AG---	-0.0435504
--------------------------------------------aagc----------AG---	-0.0435198
-------------------------------------------------gcaa-----AG---	-0.0435101
------------------------------gaga------------------------AG---	-0.0434379
-------------------------------------aaag-----------------AG---	-0.0434336
----------------------------------------cctt--------------AG---	0.0434173
---------------------------------------------------cctt---AG---	0.0433469
-----------------------------------------------tttt-------AG---	-0.0433021
-------------------------------------------------ggca-----AG---	-0.0432284
-------------------------------------------------gatg-----AG---	-0.0431641
-----------------------------------------gttt-------------AG---	0.0430969
--------------------------------------tggg----------------AG---	-0.042955
--------------------------------------------gatg----------AG---	-0.0428348
----------------------------------------------------gtct--AG---	0.0427743
-------------------------------------------------ggct-----AG---	-0.0427736
-----------------------------------------------------gcac-AG---	-0.042748
-----------cccc-------------------------------------------AG---	0.0426753
----------------------------------------ccct--------------AG---	0.0426704
--------------------------------aggc----------------------AG---	-0.0425776
--------aacc----------------------------------------------AG---	-0.0425221
------------------------------gacc------------------------AG---	0.0425101
---------------------------------gccc---------------------AG---	-0.0424594
------------------------------------------------------agtaAG---	-0.0424317
--------------------------------------------------gaaa----AG---	-0.042414
------------------------------------------------ataa------AG---	-0.042384
--------------------------------------tagg----------------AG---	-0.0423793
-----------------------------------------------ttt-------cAG---	0.0422991
------------------------------------------------------caaaAG---	-0.0422561
-----------------------------------------------------ggca-AG---	-0.0422499
-----------------------------------------------------cctg-AG---	0.0422394
---------------------------------------------------ggaa---AG---	-0.042239
-------------------------------------gaag-----------------AG---	-0.0422251
----------------------------------------------atta--------AG---	0.0421454
---------------------------------gacc---------------------AG---	0.0419623
-----------------------------------------gaga-------------AG---	-0.041924
--------------------------------------------------acta----AG---	-0.0418991
---------------------------------------------ctga---------AG---	-0.041843
----------------------------tccc--------------------------AG---	0.0418003
--------------------------------------------------ggac----AG---	-0.0417349
----------------------------------------------------ggct--AG---	-0.0417323
---------------------------------------------gcaa---------AG---	-0.0417239
---------------------------------------------tgtc---------AG---	0.0417187
--------------------------------------------------agta----AG---	-0.0417167
------------------------cctc------------------------------AG---	0.0416996
------------------------------------------gagt------------AG---	-0.041667
---------------------------------------ttcc---------------AG---	0.0416361
------------------------------------------------gaag------AG---	-0.0416274
-------------------------------------gcag-----------------AG---	-0.0416177
------------------------------------acag------------------AG---	-0.0415823
-----------------------------------ctca-------------------AG---	0.0415687
-------------------------------------------agaa-----------AG---	-0.0414845
----------------------------------------------------gtcc--AG---	0.0414804
------------------------------------------taga------------AG---	-0.0414791
---------------------------------------------cctg---------AG---	0.0414105
----------------------------------------------------cctt--AG---	0.0414102
-----------------------------gccc-------------------------AG---	-0.0413788
-----------------------------------------------ataa-------AG---	-0.0413494
---------------------------------------ttct---------------AG---	0.0413001
------------------------------------------------atag------AG---	-0.0412701
------------gggt------------------------------------------AG---	0.0412366
-----------------------------------gcaa-------------------AG---	-0.0411997
--------------------------------------------------taaa----AG---	-0.0411777
-----------------------------------------------------gatc-AG---	-0.0411669
----------------------------ggga--------------------------AG---	-0.0411504
------------------------------------ttct------------------AG---	0.0411077
-----------------------------------------------gaat-------AG---	-0.0410544
-------------------------------------cccc-----------------AG---	0.0409996
-----------------------------------------------------tgat-AG---	-0.0409496
---------------------------------------------------ccct---AG---	0.0408403
--ggg---g-------------------------------------------------AG---	0.0408391
-------------------------------------tctt-----------------AG---	0.0408206
------------------------------------------------------agttAG---	-0.0408108
------------------------------------------------gata------AG---	-0.0407926
------------------------------------------------acta------AG---	-0.0407222
--------------------------------------ccct----------------AG---	0.0407176
----------------------------------------------------ggac--AG---	-0.0406986
---ggg----g-----------------------------------------------AG---	0.0405801
----------------------------------------ctag--------------AG---	-0.0405483
--------------------------------------cctt----------------AG---	0.0405021
----------------------------------------------gaca--------AG---	-0.0404626
------------------------------------aagt------------------AG---	-0.0404331
------------------ggcc------------------------------------AG---	0.0404306
-----------------------------------------------ccaa-------AG---	-0.0404242
----------------------------------------gagg--------------AG---	-0.0403402
-----------gggg-------------------------------------------AG---	0.0403046
-----------------------------------------cttc-------------AG---	0.040294
------------------------------------agat------------------AG---	-0.0402938
------------------------------------------tccc------------AG---	0.0402745
--------------------------------------ttag----------------AG---	-0.0401867
----------------------tccc--------------------------------AG---	0.0401575
---------------------------------------------------taaa---AG---	-0.0400882
-----------------------------------------------tgaa-------AG---	-0.0399868
--------------------------------------------------ctc----cAG---	0.0399715
------------------------------------------------------gataAG---	-0.0399422
------------------------------------------gaag------------AG---	-0.0398908
-------------------------------------ctct-----------------AG---	0.0398735
----------------------------------------agaa--------------AG---	-0.0398542
--------------------------------------------------gaca----AG---	-0.0397762
--------------------------------cccc----------------------AG---	-0.0397725
------------------------------------------------ccaa------AG---	-0.0397415
----------------------------------------------tggg--------AG---	-0.0396904
----------------------------------gacc--------------------AG---	0.0396565
---------------------------------------------gaac---------AG---	-0.039647
-----------------------------------------------ttta-------AG---	0.0396128
--------------------------------------------------aacc----AG---	-0.0395785
---------------------------------------------catt---------AG---	0.039575
--------------------------------------ggaa----------------AG---	-0.0394662
---------------------------------------------------tgct---AG---	0.0394606
gggg------------------------------------------------------AG---	0.0394257
-----------------------------------------ctgt-------------AG---	0.0394166
------------------ccgg------------------------------------AG---	0.0394128
---------------------------------------gagt---------------AG---	-0.0393827
----------------------------------------------atct--------AG---	0.0393764
-----------------------------------------------t-------tgcAG---	0.0393552
----------------------------agga--------------------------AG---	-0.0393197
-----------------------------------------------------aaat-AG---	-0.0393035
-----------------------------------taga-------------------AG---	-0.039281
-----------------------------------------gtga-------------AG---	-0.0392219
-------------------------------------------ccct-----------AG---	0.0391738
------------------------------------------ggaa------------AG---	-0.0390351
------------------------------------------------atgg------AG---	-0.0389781
-----------------------------------------gagt-------------AG---	-0.0389762
--------------------------------------------ccca----------AG---	-0.0389639
--------------------------------------------------caaa----AG---	-0.0389569
----------------------------------------tagt--------------AG---	-0.0388142
---------------------------------------------agta---------AG---	-0.0387606
------------------------------------------acct------------AG---	0.0387406
-----------------------------------------------------ttta-AG---	0.0387061
--------------------------------------gacc----------------AG---	0.0386252
-----------------------------------------taga-------------AG---	-0.0385976
------------------------------------------------tagc------AG---	-0.0383894
-----------------------------------------------------gagc-AG---	-0.0383691
---------------------------------------------ggat---------AG---	-0.0382674
-------------------------------------------------t--ttt---AG---	0.0381551
--------------------------------------------------gtgg----AG---	-0.0381171
--------------------------------------------aaaa----------AG---	-0.0380859
-----------------------------------------ttcc-------------AG---	0.0380419
-------------------------------------------------ggta-----AG---	-0.0380023
----------------------------------------------------gatg--AG---	-0.0379714
--------------------------------------------gata----------AG---	-0.0379127
-----------------------------------------------------ctcg-AG---	0.0378814
----------------------------------------tgag--------------AG---	-0.0378528
------------------------------------tttt------------------AG---	0.0377491
----------------------------------------------ctcc--------AG---	0.037719
--------------------------------------------------gggt----AG---	-0.0377035
------------------------------------------gcca------------AG---	-0.0376835
----------------------------------------------------ggta--AG---	-0.0376493
----------------------------------------ctct--------------AG---	0.0376153
------------------------------------------ggca------------AG---	-0.0375534
------------------------------------------------------agcgAG---	-0.037533
--------------------------------ccct----------------------AG---	0.037481
--------------------------------------ctgt----------------AG---	0.0374438
----------------------------------------------------taca--AG---	-0.0374142
-------------------------------------------caca-----------AG---	-0.0373878
-------------------------------------------gtcc-----------AG---	0.0373209
------------------------------------------taag------------AG---	-0.0372657
----------------------------------------------------tgct--AG---	0.0371961
---------------------------------------aagg---------------AG---	-0.0371733
---------------------------------------accc---------------AG---	0.0371441
------------------------------------------gtag------------AG---	-0.0370848
---------------------------------------------------gaaa---AG---	-0.0370456
----------------------------------------------ggca--------AG---	-0.0369909
-----------------------------------------------agta-------AG---	-0.0369664
----------------------------------------------gtag--------AG---	-0.0369611
----------------------------------------------------taaa--AG---	-0.0368416
------------------------------------tcct------------------AG---	-0.0367335
----------------------------------------------caca--------AG---	-0.0366219
------------------------------------ggtg------------------AG---	-0.0366056
---------------------------------------------------ggtg---AG---	-0.0365447
---------------------------------------------------gaca---AG---	-0.0365136
---------------------------------ctcc---------------------AG---	0.0364317
------------------------------------------tggg------------AG---	-0.0364184
-----------------------------------------------------aaca-AG---	0.0363837
-------------------------------------------ataa-----------AG---	-0.036206
-----------------------------------------------ttt---t----AG---	0.0361984
-------------------------------gaaa-----------------------AG---	-0.0360981
----------------------------------------------------gagt--AG---	-0.0359831
--------------------------------------agag----------------AG---	-0.0359767
---------------------------------------------ggta---------AG---	-0.0359524
-----------------gggc-------------------------------------AG---	0.0359434
--------------------------------------------------gggg----AG---	-0.0359139
------------------------------------------aagt------------AG---	-0.0358241
----------------------------------------gaga--------------AG---	-0.0357189
----------------------------------------------ggtg--------AG---	-0.0357041
---------------------------------------tagg---------------AG---	-0.0355298
--------------------------------aaga----------------------AG---	-0.0354652
--------------------------------------------caaa----------AG---	-0.0354492
----------------------------------------------gcta--------AG---	-0.0354301
-----------------------------------------------aaaa-------AG---	-0.0354056
-------------------------------------ttgt-----------------AG---	0.0354048
-------------------------------------------gaca-----------AG---	-0.035377
--------------------------------------------------aaac----AG---	-0.0353603
-------------------------------------ttct-----------------AG---	0.0352231
----------------------------------------------------acta--AG---	-0.0352078
----------------------------------------------------gagc--AG---	-0.035193
---------cccc---------------------------------------------AG---	-0.0351557
---------------------------------------------------cttc---AG---	0.0351423
---------------------------------------------aaca---------AG---	-0.0351261
-----------------------------------------------attt-------AG---	0.0351236
---------------------------------------cctc---------------AG---	0.0350249
----------------------------------------aagg--------------AG---	-0.0349032
------------------------------------------------actg------AG---	-0.0348532
-----------------------------------------------gttt-------AG---	0.0348016
----------------------------------------------cttc--------AG---	0.0347097
---------------------------------------------------ttgt---AG---	0.0347033
-----------------------------------------aaga-------------AG---	-0.0346064
------------------------------------------------tgaa------AG---	-0.034588
---------------------------------------------------tttt---AG---	0.0345691
-------------------------------------------------acca-----AG---	-0.0345599
------------------------------------------------gaac------AG---	-0.0345353
------------------------------------------------gggg------AG---	-0.0345263
---------------------------------agga---------------------AG---	-0.0344334
----------------------------------------------gcgg--------AG---	-0.0344045
------------------------------------------tgcc------------AG---	0.0343929
-------------------------------gaga-----------------------AG---	-0.0343865
----------------------------------------agag--------------AG---	-0.0343463
-----------------------------------gagg-------------------AG---	-0.0343022
---------------------------------------------aggg---------AG---	-0.0342945
---------------------------------------------------gcca---AG---	-0.0342626
-----------------------------------------------atgg-------AG---	-0.0340687
---------------agct---------------------------------------AG---	-0.0340652
-------------------------------------------------gata-----AG---	-0.0339872
----------------------------------------ggta--------------AG---	-0.0339715
----------------------------------------gggg--------------AG---	-0.0339493
----------------------------------------------------gcta--AG---	-0.0338991
-----------------------------------------------ctgc-------AG---	0.033819
--------------------------------gacc----------------------AG---	0.0338117
-------------------------------------agtg-----------------AG---	-0.0337821
------------------------------------cacc------------------AG---	0.0337118
-------------------------------------------------ctga-----AG---	-0.0335015
----------------------------------------------------cccc--AG---	0.0333468
--gggg----------------------------------------------------AG---	0.0333466
-----------------------------------------------------ctca-AG---	0.0332855
------------------------------------------gcta------------AG---	-0.0332303
-------------------------------------aaga-----------------AG---	-0.0332264
----------------------------------------------aaac--------AG---	-0.0331758
---------------------------------------------ctag---------AG---	-0.0331584
------------------------------------------------caca------AG---	-0.0331502
----------------------------------------------ataa--------AG---	-0.0330903
-------------------------------------------ctgt-----------AG---	0.0330139
-----------------------------------------------cttg-------AG---	0.0329946
-----------------------------------------------caca-------AG---	-0.03296
---------------------------------------------ttt---------cAG---	0.0328904
------------------------------------------------------cgtgAG---	-0.032878
-----------------------------------------------gtag-------AG---	-0.0328679
-----------------------------------------------ctgg-------AG---	-0.0327613
------------------------------------------------gcta------AG---	-0.0326595
-------------------------------------aaaa-----------------AG---	-0.0326339
--------------------------------gagc----------------------AG---	-0.032519
----------------------------------------ttat--------------AG---	0.0324151
-----------------------------------------------------aaac-AG---	-0.0324067
---------------------------cctg---------------------------AG---	-0.0324066
----------------------------------------------------acac--AG---	-0.0323937
---------------------------------tctt---------------------AG---	0.0323627
-----------------------------------------------gaaa-------AG---	-0.0322741
----------------------------------------------------cgag--AG---	-0.0322732
--------------------------------------------gaca----------AG---	-0.0322581
---------------------------------------------------ggca---AG---	-0.0320695
-------------------------------------------------tttt-----AG---	0.032019
---------------------------------------------gaat---------AG---	-0.0319512
--------------------------------cctc----------------------AG---	-0.0318077
---------------------------------------------------atgg---AG---	-0.0317948
---------------------------------------tgga---------------AG---	-0.0317858
------------------------------------------------caaa------AG---	-0.0316645
---------------------------------ggaa---------------------AG---	-0.0315967
--------------------------------------------tggg----------AG---	-0.0315841
----------------------------------------------gatg--------AG---	-0.0315839
---------------------------------------------------ctga---AG---	-0.0315552
---------------------------------------------------gtaa---AG---	-0.0315514
--------------------------------------------------gaag----AG---	-0.0315328
----------------------------------------------acac--------AG---	-0.0314678
---------------------------------------------------ataa---AG---	-0.0314028
------------------------------------cttt------------------AG---	0.0313351
-----------------------------------------tgaa-------------AG---	-0.0313268
---------------------------------------ctgt---------------AG---	0.0312447
-----------------------------------------tgag-------------AG---	-0.0311801
------------------------------------------aggc------------AG---	-0.0311481
------------------------------------gacc------------------AG---	0.0311457
-------------------------------------------------gaac-----AG---	-0.0310137
------------------------------ctct------------------------AG---	0.0309927
-------------------------------------------gggg-----------AG---	-0.03092
-------------------------------------------aaga-----------AG---	-0.0309192
----------------------------------------------caaa--------AG---	-0.0308643
--------------------------agag----------------------------AG---	-0.0307976
------------------------------------------------------attaAG---	-0.0307776
------------------------------------gaaa------------------AG---	-0.0307572
-------------------------------------------gaac-----------AG---	0.0307519
--------------------------------------cttc----------------AG---	0.0307443
--------------------------------------------t---ttt-------AG---	-0.0307203
----------------------------------------aaag--------------AG---	-0.0306839
--------------------------------------tcaa----------------AG---	-0.0306611
----------------------------------------------------gcca--AG---	-0.0306611
-----------------------------------------------ttt--t-----AG---	-0.0306481
-------------------------------------------gagg-----------AG---	-0.0306209
-----------------------------------------------------gcaa-AG---	-0.0305568
-----------------------------------------------ggta-------AG---	-0.0304971
-------------------------------------------------aatt-----AG---	0.0303882
---------------------------------------------------gaac---AG---	-0.0303283
------------------------------------------------gtcc------AG---	0.0302224
---------------------------------------------aaac---------AG---	-0.0302142
----------------------------------------ctcc--------------AG---	0.0301935
---------------------------------------------------gcaa---AG---	-0.0301786
------------cccc------------------------------------------AG---	0.0301315
-----------------------------------------------------cttg-AG---	-0.0301019
------------------------------------------ttgt------------AG---	0.0300759
---------------------------------gtag---------------------AG---	-0.0300587
---------------------------------------------------gtgg---AG---	0.0300155
---------------------------------------gaaa---------------AG---	-0.0299793
--------------------------------------aaga----------------AG---	-0.029935
-----------------------------------------------tgga-------AG---	-0.0298251
-------------------------------------tgtc-----------------AG---	0.0298086
---------aggg---------------------------------------------AG---	0.0297623
---------------------------------------------gtct---------AG---	-0.0297129
------------------------------------------------------aattAG---	0.0296994
-----------------------------ggaa-------------------------AG---	-0.0296603
------------------------------------------tgga------------AG---	-0.0296488
-------------------------------------------------aata-----AG---	0.0295399
----------------------------------------------------agta--AG---	-0.0294854
---------------------------------------------gtaa---------AG---	-0.0294826
--------------------------------------------------cctt----AG---	0.0294031
-----------------------------------------------ggct-------AG---	-0.0293597
-----------------------------------ggat-------------------AG---	-0.0293449
-----------------------------------------------ctcc-------AG---	0.0292509
-----------------------------------------aggt-------------AG---	-0.0292462
-----------------------------------------accc-------------AG---	0.0292417
--------------------------------------------acaa----------AG---	-0.029217
-------------------------------------------------tgaa-----AG---	-0.0292142
-------------------------------------cctg-----------------AG---	-0.0292084
------------------------------------------------acca------AG---	-0.0291919
---------------------------------tctc---------------------AG---	0.0291358
------------------------------------------------cggg------AG---	-0.0290924
----------------------------------cctc--------------------AG---	0.0290147
----------------------------------------------------tttt--AG---	0.0290003
----------------------------------------------------gctt--AG---	-0.0289956
-------------------------------------gagg-----------------AG---	-0.0289893
---------------------------------------------gatg---------AG---	-0.028976
-------------------------------------ggga-----------------AG---	-0.0289039
----------------------------------------cttc--------------AG---	0.028879
----------------------------------------------gata--------AG---	-0.0287776
------------------------------------------------aaac------AG---	-0.0287366
-------------------------aaga-----------------------------AG---	-0.0287233
-----------------------------gacc-------------------------AG---	0.0286449
------------------------------------------------ttt----t--AG---	-0.0286349
----------------------------------------------------ggcg--AG---	-0.0286187
---------------------------------------------atac---------AG---	-0.028618
----------------------------------------------gcca--------AG---	-0.0285926
-------------------------------------------gaat-----------AG---	-0.0285921
---------------------------------------------------agta---AG---	-0.0284141
------------------gcaa------------------------------------AG---	-0.0283135
--------------------------------------tttt----------------AG---	0.0283013
---------------------------------aaaa---------------------AG---	-0.0282689
----------------------------------------------tccc--------AG---	0.0282534
------------------------------------------------------gagcAG---	-0.0282456
---------------------------gaga---------------------------AG---	-0.0282205
--------------------------------------------agac----------AG---	-0.0281613
------ggtg------------------------------------------------AG---	0.0281591
----------------------------------------------taaa--------AG---	-0.0281329
-------------------------------------------------------t--AGgtg	0.0280353
-----------------------------------------------------gaaa-AG---	-0.0280335
---------------------------------------------gggg---------AG---	-0.02798
-------------------------------------------tggg-----------AG---	-0.0279616
------------------ccct------------------------------------AG---	0.0279034
--------------------------------------------------tctg----AG---	0.0278649
-----------------------------------------------ggcg-------AG---	-0.0278567
--g--------ggg--------------------------------------------AG---	0.0277852
-----------------------------------------------aaca-------AG---	-0.02778
---------------------------------------ggcg---------------AG---	-0.0277663
----------------------------------aaag--------------------AG---	-0.0277427
----------------------------------------------------ggat--AG---	-0.027719
-------------------------------------tctc-----------------AG---	0.0277027
----------------------------------------------ggcg--------AG---	-0.0277015
-------------------------------------------ttat-----------AG---	0.0276225
------------------------------------------gtct------------AG---	0.0275839
-------------------------------------------------aaac-----AG---	-0.0275102
--------------------------------------------gatc----------AG---	-0.0274815
-------------------------------------------agtg-----------AG---	-0.0274297
----------------------------------aggt--------------------AG---	-0.0272809
-------------------------------ggag-----------------------AG---	-0.0272565
---------------------------------------------ttgt---------AG---	0.0272076
--------------------------------------gaaa----------------AG---	-0.0272023
-------------------------------------------------ttt--t---AG---	0.0271345
--------------------------------------------agta----------AG---	-0.0271332
---------------------------------------------------ggat---AG---	-0.0271054
--------------------------------------------tagc----------AG---	-0.0270765
--------------------------cccc----------------------------AG---	-0.0270175
------------------------------ccct------------------------AG---	0.0269992
--------------------------------------ctcc----------------AG---	0.0268872
-----------------------------------------------------tttg-AG---	0.0268346
----------------------------------------------------tgaa--AG---	-0.026773
-----------------------------------------------------aatg-AG---	-0.0267721
------------------------------------------gggg------------AG---	-0.0267411
-------------------------ctct-----------------------------AG---	0.0267239
-------------------------------gccc-----------------------AG---	0.0267
---------------------------------------gtag---------------AG---	-0.0266989
-------------------------------------------ctcc-----------AG---	0.0266428
----------------------------------------------------tgca--AG---	-0.0266286
-------------------------------------tgag-----------------AG---	-0.0265642
------------------------------------------------gcac------AG---	-0.026535
----------------------------------------------ttcc--------AG---	0.0265105
-------------------------------------tttt-----------------AG---	0.026468
-----------------------------------accc-------------------AG---	0.0264159
----------------------------------------------gagc--------AG---	-0.0263563
---------------------------------------------------actg---AG---	-0.0262321
---------------------------------------------------acta---AG---	-0.0261173
-----------------------------------------------------gtgt-AG---	-0.0260209
ggg---g---------------------------------------------------AG---	0.0259407
-----------------------cccc-------------------------------AG---	0.0259324
------------------------------------------------acat------AG---	0.0259237
------------------------------------------aaat------------AG---	-0.0258339
--------------------------------------ttct----------------AG---	0.0257492
--------------------------------------------taaa----------AG---	0.0257026
-------------------------------------------------acaa-----AG---	-0.025687
-------------------------ccct-----------------------------AG---	0.0255133
--------------tagc----------------------------------------AG---	-0.0254537
----------------------------------------------aatg--------AG---	0.0254131
-----------------------------------------------------gata-AG---	0.0253834
----------------------------------------gtct--------------AG---	0.0253524
--------------------------------------------gtct----------AG---	0.0253331
--------------------------------------------ggca----------AG---	-0.025312
--g-------ggg---------------------------------------------AG---	0.0252943
----------------------------------------------------atgg--AG---	-0.0252075
-----------------------------------------------------aata-AG---	0.0251709
---------------------------------------------------gccc---AG---	-0.0251636
------------------------------------------------atga------AG---	-0.0249892
-------------------------------agaa-----------------------AG---	-0.0249194
---------------------------------------------------ctct---AG---	0.0248727
---------------------------------------------------atta---AG---	0.0248393
-----------------------------------------------------gtat-AG---	-0.0247339
----------------------------------------------------ctcc--AG---	0.0247086
----------------------------------------------aata--------AG---	0.0246949
----------------------------------------ggat--------------AG---	-0.0246562
-------------------------------------------------taca-----AG---	-0.0246468
-----------------------------------------------atca-------AG---	-0.0245339
----gggc--------------------------------------------------AG---	0.024479
----------------------------------------------aaaa--------AG---	-0.0244635
------------------------------------------ataa------------AG---	-0.0244557
--------------------gggc----------------------------------AG---	-0.0244179
-----------------------------------------------ggat-------AG---	-0.0242835
----------------------------------aaaa--------------------AG---	-0.0242793
--------------------------------------ctct----------------AG---	0.0242777
--------------------------------------------------gatg----AG---	-0.0242525
---------------------------------------------------ggta---AG---	-0.0242123
---------------------------gccc---------------------------AG---	0.0241498
-------------------------------------------tagc-----------AG---	-0.0240963
-----------------------------------------gagg-------------AG---	-0.0240745
----------------------------------------------------atca--AG---	0.0240385
-----------ccct-------------------------------------------AG---	0.0239397
-------------------------------tttt-----------------------AG---	0.0239266
-----------------------------------------------------tccg-AG---	0.0238974
-----------------------------------------------------cttt-AG---	0.0238304
-------------------------------------------cctg-----------AG---	0.0237972
--------------------------------------gggg----------------AG---	-0.0235019
----------------------------------------------------gata--AG---	-0.0234721
---------------------------ccct---------------------------AG---	0.0233652
------------------------------------------gttt------------AG---	0.0232481
----------------------------------agaa--------------------AG---	-0.0231816
----g------ggg--------------------------------------------AG---	0.0231184
-----------------------------------------------------atgg-AG---	-0.0231145
-----------------------------------------------------gaac-AG---	-0.0230797
------------------------------------------------acac------AG---	-0.0230722
----------------------------------------------agta--------AG---	-0.0230508
----------------------------------------------------gggt--AG---	-0.0229493
---------------------------ttag---------------------------AG---	-0.0228824
--------------------------------aaaa----------------------AG---	0.0228276
-----------------------------------------------------gtaa-AG---	-0.0228182
-------------------------------------------------gtct-----AG---	0.0228087
-cggg-----------------------------------------------------AG---	-0.0226845
------------------------------------------------gcaa------AG---	-0.0226176
----------------------------------------------gtca--------AG---	-0.0225959
----------------------------------------------gttt--------AG---	0.0225857
----------------gggg--------------------------------------AG---	0.0225383
-----------------------------------tcct-------------------AG---	0.0225284
--------------------------------------------------aata----AG---	0.0224575
-------------------------------------------------taaa-----AG---	-0.0223915
ggg----g--------------------------------------------------AG---	0.022287
----------------------cccc--------------------------------AG---	0.022284
----------------------------------------------atga--------AG---	-0.0222838
-----------------------------------------------tcaa-------AG---	-0.0222284
--------------------------------------------------tttg----AG---	0.0222095
g----ggg--------------------------------------------------AG---	-0.0222032
--------------------------------------------gtaa----------AG---	-0.0221202
-----------------------------------------------gata-------AG---	-0.0220865
--------------------------------------------------gata----AG---	-0.0220555
--------------------------------------------cttc----------AG---	0.0220486
----------------------------------------------gggg--------AG---	-0.0220476
------------------------------------------------aata------AG---	-0.0220337
-----------------------------------cttt-------------------AG---	-0.0219947
---------------------------------------------------tctg---AG---	0.021974
-gggt-----------------------------------------------------AG---	-0.0219538
-----------------------------------------------gtat-------AG---	-0.0219469
-------------------------------------------------gtgg-----AG---	-0.0219003
-----------------------------------------gaaa-------------AG---	-0.0218177
----------------------------------------------acaa--------AG---	-0.0217156
-----------------------------------------------------ataa-AG---	-0.0216598
----------------------------------------------------aaac--AG---	0.0215464
---------------------------------------------atgg---------AG---	-0.0214846
----------------------------------------------------ggaa--AG---	-0.0214415
----------------------------------------------------acaa--AG---	-0.0213545
------------------------------------------------------gttaAG---	0.0213535
-----------------------------------------------atac-------AG---	-0.0212578
-----------------------------------------------gtca-------AG---	-0.0212457
----gggt--------------------------------------------------AG---	0.0212006
------------------------------agga------------------------AG---	-0.0211851
-------------------cccc-----------------------------------AG---	0.0211721
------------------------------------------------ggat------AG---	-0.0211318
-----------------------------------------agtg-------------AG---	-0.0211154
-------------------------------------------aaac-----------AG---	-0.0210602
---------------------gaga---------------------------------AG---	-0.0210336
----------gggc--------------------------------------------AG---	0.0209973
------------------------------------------------------ggtcAG---	-0.0209913
----------------------------------------------------gccc--AG---	0.020988
-----------------------------------------------------tggc-AG---	-0.0209816
-----------------------------------------------------ctct-AG---	0.0209516
-----------------------------------------------gggc-------AG---	-0.0209399
-----------------------------------cctc-------------------AG---	0.0209022
-------------------------------------------------ggaa-----AG---	-0.0208903
------------------------------------------------ggta------AG---	-0.0208232
--------------------------------------------------tgca----AG---	-0.0207989
-----gggg-------------------------------------------------AG---	0.0206262
--------------------------------------------------ccgc----AG---	-0.0205468
-------------------------------------cttc-----------------AG---	0.0205465
---------------------------------------aaag---------------AG---	-0.0205078
-----------------------------ctct-------------------------AG---	0.0204141
------------------------------------------cttc------------AG---	0.0203638
----ggg--------g------------------------------------------AG---	0.0201433
-----------------------------------gaaa-------------------AG---	-0.0200956
-aggg-----------------------------------------------------AG---	-0.0199951
--------------------------------------------------gctg----AG---	-0.0199916
-----------------------------cccc-------------------------AG---	0.0198287
----------------------------------------atag--------------AG---	-0.0198058
------------------------------------------gcag------------AG---	-0.0197746
---------------------------------------------------gctt---AG---	-0.0197569
-------------------------gaga-----------------------------AG---	-0.019738
----------------------------------------------------actt--AG---	-0.0196919
----------------------------------------------------gttt--AG---	-0.0196888
---------------------------cccc---------------------------AG---	-0.0196581
--------------------------------------------------aaca----AG---	-0.0196078
-------------------------------------cacc-----------------AG---	-0.0195028
---------------------------------------------------acaa---AG---	-0.0195014
----------------------------------------------------aaat--AG---	0.0194865
------------------------------------tttc------------------AG---	0.0194412
-----------------------------------------agta-------------AG---	-0.0194083
----------------------------------------aggt--------------AG---	-0.0192808
--------------------------------------tcct----------------AG---	0.0191632
-------------------------------------gcct-----------------AG---	0.0191503
----------------------------------------cctg--------------AG---	0.0191203
-------------------------------------------ggca-----------AG---	-0.0190925
------------------------------------tctc------------------AG---	0.0190482
-------------------------------------------------aaaa-----AG---	0.0188928
----------ccct--------------------------------------------AG---	0.0188497
----------------------------------------------tttt--------AG---	-0.0188242
-------------------------------------------------aatg-----AG---	-0.0188222
----------------------------------------ctgc--------------AG---	-0.0188165
-------------------------------------------atga-----------AG---	-0.0187376
---------gggg---------------------------------------------AG---	-0.0186392
-----------------------------------------------gtga-------AG---	-0.01861
----------------------------------------------------gtga--AG---	-0.0184048
-----------------------------------------------caaa-------AG---	-0.0183975
------------------------------------------------aact------AG---	-0.0182765
--------------------------------------------aata----------AG---	0.0182323
-----gggt-------------------------------------------------AG---	0.0181664
-----------gggc-------------------------------------------AG---	0.0181458
-------------------------------------------------tttg-----AG---	0.0180966
---------------------------aaaa---------------------------AG---	-0.0180354
-----------------------------------------------------cccc-AG---	0.0179406
---gggg---------------------------------------------------AG---	0.0179285
------------------------------------------------------ggatAG---	-0.0179083
-------aggg-----------------------------------------------AG---	0.0178656
----ggg---g-----------------------------------------------AG---	-0.017641
-------------------------------------tggg-----------------AG---	-0.0176221
------------------------------cccc------------------------AG---	0.0176055
-------------------------------------------------acat-----AG---	-0.0176013
----------------------------------------------ccaa--------AG---	-0.0175759
-----------------------------------------------------tact-AG---	-0.0175057
--------------------------------------------------tgga----AG---	-0.0174698
-----------------------------------------aata-------------AG---	-0.017462
--------------------------------------------cctg----------AG---	0.0174052
---------------------------------------------------atga---AG---	0.0173772
----------------------------------------------------aaaa--AG---	-0.0173083
--------------------------------------------gccc----------AG---	0.01723
-----------------------------------------------------ccct-AG---	0.017201
--------------------------------------------------acaa----AG---	-0.0169796
--------------------------------------------tgaa----------AG---	-0.016931
-----------aaaa-------------------------------------------AG---	-0.0168854
---------------------------------------------acaa---------AG---	-0.0168703
-------g--ggg---------------------------------------------AG---	0.0168671
-------------------------------ctcc-----------------------AG---	0.0167055
---------------------------------------------------gggt---AG---	-0.0165369
------------------------------------------ccct------------AG---	0.0164916
-----------------------------------------ctcc-------------AG---	0.016412
------------------------gccc------------------------------AG---	0.016363
----------------cccc--------------------------------------AG---	0.0162518
------------------------------------------accc------------AG---	0.0161977
----------------------------------gaaa--------------------AG---	-0.0161584
-------gggc-----------------------------------------------AG---	-0.0161062
----gggg--------------------------------------------------AG---	-0.0160128
-----------------------------------------------------tcct-AG---	0.015926
-------------------------------------------------tctg-----AG---	-0.0158174
--gggc----------------------------------------------------AG---	0.0157689
----------------------------------------gaat--------------AG---	0.0157114
----------------------------------tctc--------------------AG---	0.0157094
----------------------------------------accc--------------AG---	0.0156905
------------------------------------------------ttta------AG---	0.0156634
--------------------------------------------------gaat----AG---	-0.0156551
-------------------------------------------cttc-----------AG---	0.0156232
------------------------------------------------------gggtAG---	-0.0155658
------g---ggg---------------------------------------------AG---	0.0155565
---------------------------------------------------ctcc---AG---	0.0154978
----------------------------------------------atca--------AG---	-0.0154796
------------------------------------------------tttg------AG---	0.0154023
g---------ggg---------------------------------------------AG---	0.0153107
-------------------------------------------------gggt-----AG---	-0.0152362
-------------------------------------cctt-----------------AG---	0.0152029
---------------------------------------------------aaaa---AG---	0.0151872
----------------------------------ctct--------------------AG---	0.0151814
----------------------------------------------------gtaa--AG---	-0.0151389
---------------------------------------------------cgag---AG---	-0.0149389
----------------------------gccc--------------------------AG---	0.0149378
------------------------------------------------tggg------AG---	-0.014904
-------------------------------------------------atga-----AG---	-0.0148646
--tggg----------------------------------------------------AG---	-0.0148448
-------------------------------------------aaca-----------AG---	-0.0147972
--------------gggg----------------------------------------AG---	0.0146653
----------------------------------------gccc--------------AG---	0.014607
-----------------------------------------------acta-------AG---	-0.0145637
---------------------------------------------aaaa---------AG---	0.0145488
-------------------aaaa-----------------------------------AG---	0.0145199
----------------------------------------------tata--------AG---	0.0144883
------------------------------------------------------gaatAG---	-0.0144252
-----------------------------------------------atga-------AG---	-0.0144022
-----g----ggg---------------------------------------------AG---	0.0143092
-----------------------------------------------------cctt-AG---	-0.0143076
--------------------------------------aggc----------------AG---	-0.0142649
-------------------------------------gaaa-----------------AG---	-0.0142081
----------------------------------------------------acca--AG---	-0.0141981
---------------------------ctcc---------------------------AG---	-0.0141824
----------------------------------------gcaa--------------AG---	-0.0141191
---------------------------------------------aata---------AG---	0.0141077
---------------------------------------------ggtg---------AG---	-0.0140712
----------------------------------------------------atga--AG---	-0.0139556
------------------------------------------------catg------AG---	-0.0138877
------------------------------------------------------gagtAG---	-0.0137754
--------------------------------------------------aaaa----AG---	-0.0136977
-------------------------------------------------gggg-----AG---	-0.0136779
-----------------------------------------------aaat-------AG---	0.0136723
-------------------------------------------------gaca-----AG---	-0.0136515
------------------------------------------------gatg------AG---	-0.0135827
---tggg---------------------------------------------------AG---	0.0134716
--------------------------------------------gaat----------AG---	-0.0134104
---------------------------------cagc---------------------AG---	0.0133429
--------------------------------------------aaca----------AG---	0.0133426
-------------------------------------------aaaa-----------AG---	-0.0133248
------------------------------------------------taca------AG---	-0.0133149
-----------------------------------------------t-ttt------AG---	-0.0131927
----------------------------------------------gctt--------AG---	0.0131867
---------------------------------------tccc---------------AG---	-0.0131246
----------------------------------------------------gcac--AG---	-0.0130313
-------------------------------------acct-----------------AG---	0.0129555
------------------------------------------------------gaccAG---	-0.0129315
----------------------------------------------acta--------AG---	0.0128552
--------------------------------------------------gtct----AG---	0.0128488
------------------------------------------------cgag------AG---	-0.0127943
-----------------------------------ctcc-------------------AG---	0.012702
--------------------------------------cccc----------------AG---	-0.0126597
--------------------------------------------aaat----------AG---	0.0124868
---------------------------------------aaga---------------AG---	-0.0124459
---------------------------------------------------gaat---AG---	-0.01244
---------------------------------------------aatg---------AG---	0.0124334
-----------------------------------------------------acat-AG---	-0.012373
----------------------------------------------------cata--AG---	-0.0123593
----tggg--------------------------------------------------AG---	-0.0123491
---------------------------------ctct---------------------AG---	-0.0123489
-----------------------------------------------gcca-------AG---	-0.0123458
---------------------------cctc---------------------------AG---	0.0122499
--------------------------------------------------acat----AG---	0.0122496
---gggc---------------------------------------------------AG---	0.0120716
----------------------------------------aagt--------------AG---	-0.0120526
-------------------------------------------------gtcc-----AG---	0.0120495
------------------------aaaa------------------------------AG---	0.0120262
----------------------------------taga--------------------AG---	-0.0120061
-----------------------------------tttc-------------------AG---	0.0119673
------------------------------------------------taaa------AG---	-0.0119519
g-----ggg-------------------------------------------------AG---	0.0119031
--------tgca----------------------------------------------AG---	-0.0118992
-------------------------------------------------gcta-----AG---	-0.011871
--------------------------------------------tttt----------AG---	-0.0118407
-------------------------------------------acaa-----------AG---	-0.0117669
---------------------aaaa---------------------------------AG---	-0.0117421
-------------------------------------ttcc-----------------AG---	0.0117371
--------------------------------tccc----------------------AG---	0.0116983
---------------------------------------------taaa---------AG---	0.0116982
-------------------------------------------gtaa-----------AG---	-0.0116659
------------------------------------------tgaa------------AG---	0.0115998
-----------------------------------------aaca-------------AG---	-0.0114896
----------------------------------------------aaat--------AG---	-0.011442
-----------------------------------------ggaa-------------AG---	-0.0114221
-----------------------------------------------acca-------AG---	0.0113261
---------------------------------------------aaat---------AG---	-0.0112942
--------------------------------------------------gcta----AG---	-0.0112033
-------------------------------------------taca-----------AG---	-0.011184
---------------------------------cctg---------------------AG---	-0.0111409
----------------------------------------------gtga--------AG---	0.0111023
----------------------------------------------------gaac--AG---	-0.0109403
---------------------------------------------ataa---------AG---	-0.0109201
------gggt------------------------------------------------AG---	0.0107887
-------------------------------------------aaat-----------AG---	-0.010779
-------------------------------------------aata-----------AG---	0.0107217
----------------------------------------------t------ttt--AG---	-0.0106632
--------------------------------------aaaa----------------AG---	-0.0106111
--------------------------------------gttt----------------AG---	-0.0105647
-----------------------------------ctct-------------------AG---	0.0105533
------------------------------------cccc------------------AG---	-0.0105476
----------------------------------------------ctgc--------AG---	0.0104829
--------------------------------------tgta----------------AG---	0.0104775
---------------------------------------catc---------------AG---	0.0104731
--------gggc----------------------------------------------AG---	-0.0104243
----g-----ggg---------------------------------------------AG---	-0.0103786
------------------------------------------------aaat------AG---	-0.0103482
-tggg-----------------------------------------------------AG---	-0.0102629
----------------------------------------------aaca--------AG---	0.010147
---------------------------------------------acca---------AG---	-0.0101265
-----------------------------------------------ttga-------AG---	0.00991491
------aggg------------------------------------------------AG---	0.00986276
-----------------------------------------------aata-------AG---	-0.00975306
-----------------------------------------tttg-------------AG---	0.00938341
-----------------------------------------------gcta-------AG---	-0.0093787
------------------------------------------------ggtg------AG---	-0.00922552
------------------------------------------------ctgc------AG---	0.00910943
----------------------------------ctcc--------------------AG---	0.0090307
----------gggg--------------------------------------------AG---	0.00895152
---------------------------------ctca---------------------AG---	0.00870704
------------------------------------------------gtaa------AG---	-0.00868538
----------------------------------------------------atgc--AG---	-0.0086683
--------------------------------------------cgga----------AG---	-0.00854952
------------------------------------------aata------------AG---	0.00854846
-----------------------gggc-------------------------------AG---	0.00852006
--------cccc----------------------------------------------AG---	0.00848254
--------------------------ccct----------------------------AG---	0.00834155
-----------------------------------aaag-------------------AG---	-0.0082287
---------------------------------------gacc---------------AG---	-0.00821306
----------------------------------------------------aatc--AG---	-0.00804864
------gggc------------------------------------------------AG---	0.00799253
-----------------------------------cccc-------------------AG---	0.007908
---------------------------------------------------cgcc---AG---	0.00789134
-----------------------------------------------cttt-------AG---	0.00783844
-----------------------------------------taaa-------------AG---	0.00783805
--------------------------------------------------gcaa----AG---	-0.00782525
----------------------------------------------gaat--------AG---	0.00772101
---------------------------------------cttc---------------AG---	0.00769208
-----------------------------------------------taca-------AG---	-0.00764919
---------------------------------------------acta---------AG---	-0.00757494
----------------------------------------cctc--------------AG---	-0.00752468
----------------------------------------------tctg--------AG---	0.00751458
-------------------------------------tctg-----------------AG---	0.00749968
--------------tcaa----------------------------------------AG---	-0.00749949
-------------------------------ccct-----------------------AG---	-0.00745956
------------------------------------------gtgg------------AG---	0.00745196
---------------------------------accc---------------------AG---	-0.00741361
-------------------------------------accc-----------------AG---	-0.0074075
---------------------------------------------tctg---------AG---	0.00734214
---------------------------------------------------aaat---AG---	-0.00731526
--------------------------------------------ggat----------AG---	-0.00731483
-------------------------------------------gata-----------AG---	-0.00712076
---------------------------------------------------gtta---AG---	0.00701192
-----------------------------------------------t-----ttt--AG---	-0.00692732
-----------------------------------------------------acct-AG---	-0.00691677
--------------------------------------------------aaat----AG---	-0.00688485
-----------------------------------------------taaa-------AG---	-0.00688466
----------------------------------tctt--------------------AG---	0.00685454
---------------------gccc---------------------------------AG---	-0.00678327
-------------cccc-----------------------------------------AG---	0.00673548
---------------------------------------------------gtga---AG---	0.00660531
g---ggg---------------------------------------------------AG---	-0.00655235
-----------------------------------------aaaa-------------AG---	-0.00649565
----------------------------------------------ggta--------AG---	0.00645763
---------------------------------------------------aata---AG---	-0.00645616
------------------------------------------taaa------------AG---	0.00644074
---------------------------------aagg---------------------AG---	-0.00637514
-----------------------------------------------------atga-AG---	0.00636694
---ggga---------------------------------------------------AG---	-0.0060753
-----------------------------------------ctgc-------------AG---	-0.00605756
---------------------------------------------------atca---AG---	0.00604062
-------------------------------------------gttt-----------AG---	0.00600716
--aggg----------------------------------------------------AG---	-0.00594835
-------------------------------------------------catg-----AG---	-0.00582629
--------------------------------------------ataa----------AG---	0.00582471
----------------------------------gggt--------------------AG---	-0.0056957
---------------------------------------------------tggg---AG---	0.0056892
-----------------------------------------------gtaa-------AG---	-0.0055743
----------------------------------------------gtaa--------AG---	0.00554566
gggc------------------------------------------------------AG---	0.00552156
---------------------------------------------------caca---AG---	0.00549686
--------------------------------------------------tgaa----AG---	-0.00529894
-----------------------------------------aatc-------------AG---	0.00529291
-----------------------------------------cctc-------------AG---	-0.00524758
------------------------ggag------------------------------AG---	0.00494653
-------------------------------------------------gtaa-----AG---	-0.00493796
----------------------------ctct--------------------------AG---	0.00493176
---------------------------------------gtaa---------------AG---	0.00481224
---------------------------------------------------aatg---AG---	0.0046969
-------cccc-----------------------------------------------AG---	0.00464938
------------------------------------------------ggac------AG---	-0.00449023
----------------------gccc--------------------------------AG---	-0.0044512
-------------------------------------------atgg-----------AG---	0.00442302
--------------------------------------------gcaa----------AG---	-0.00440227
---------------------------------------------------caaa---AG---	0.00435888
---------------------------------------ctcc---------------AG---	0.00424677
------------------------------------aaag------------------AG---	0.0042406
--------------------ggcc----------------------------------AG---	0.00424051
------------------cctg------------------------------------AG---	-0.00421341
-------------------------------------------------aact-----AG---	-0.00413398
--------------------------------------------------atga----AG---	0.00401876
--------------------------------------------------aatg----AG---	-0.003881
--------------------------aggc----------------------------AG---	-0.00370584
------------------------------------------------aatg------AG---	0.00368631
-----------------------------------------ccgt-------------AG---	0.00364433
----------------------------------------------------caaa--AG---	-0.00350008
-------------------------------------------ggat-----------AG---	0.00339924
-gggc-----------------------------------------------------AG---	0.00337313
---------------------------------------------atga---------AG---	-0.00334817
-----------------------------------------------------tgaa-AG---	0.0033458
--------------------------------------ttcc----------------AG---	0.0032543
-------------------------------cctc-----------------------AG---	-0.00317683
-----------------------------------------------aatg-------AG---	0.00309332
-----------------------------------------acag-------------AG---	-0.00306359
----aggg--------------------------------------------------AG---	0.0030232
----------------------------------------------------aatg--AG---	-0.00282963
-------------------------cccc-----------------------------AG---	0.00280948
-----------------------------------------------------ggcc-AG---	0.00280036
---------------------cccc---------------------------------AG---	0.00279795
----------------------------------------gttt--------------AG---	0.00272376
---------------------------------------------------gata---AG---	0.0026603
-----------------------------------aaaa-------------------AG---	0.0025981
---------------------------------tttt---------------------AG---	0.00257961
--------------------------------------------t--------ttt--AG---	-0.00256603
-----------------------------------------------------gcat-AG---	-0.00255392
---------------------------------------------------cata---AG---	0.00251498
-------------------------aaaa-----------------------------AG---	-0.00248267
-----------------------------gcct-------------------------AG---	-0.00245755
----------------------------------------------------gaat--AG---	-0.00241433
------------------aaaa------------------------------------AG---	0.0023797
--------------------------------ctct----------------------AG---	-0.00237131
------------------------------------ctct------------------AG---	0.00216596
-----------------------------------------------------tgga-AG---	0.00211839
---------------------------------------------gata---------AG---	0.00207281
------------------------------------------------t----ttt--AG---	0.00205493
-----------------------------------------------------aact-AG---	-0.00198091
-----------------------------------------ttga-------------AG---	-0.00194398
----------------------------------------------------gggc--AG---	-0.00186156
-------------------------------------ccct-----------------AG---	0.00184585
----------------------------cccc--------------------------AG---	-0.00183898
----------------------------------------------gcaa--------AG---	-0.00182364
------------------------------------------agta------------AG---	-0.00160682
-----------------------------------cacc-------------------AG---	-0.00156114
------------gggg------------------------------------------AG---	0.00150029
--------------------------aaaa----------------------------AG---	0.00149082
--------------------------------cctg----------------------AG---	-0.00146913
----------------------------------------------------aata--AG---	0.00138567
g--ggg----------------------------------------------------AG---	-0.000943901
------------------------------------------aaaa------------AG---	-0.000937405
------------------------------------cctt------------------AG---	0.000880377
-------------------------------------------agta-----------AG---	0.000824866
-----------------------------------------------------gact-AG---	0.000812486
----------------------------------------------------ttgg--AG---	0.000597587
------------------------------------------------ttt---t---AG---	0.000596482
------------------------------------------------aaaa------AG---	-0.000565531
-------------------------------------------taaa-----------AG---	0.000546003
-----------------------------------------------------atat-AG---	0.000521624
-aaaa-----------------------------------------------------AG---	-0.000494157
----------------------------------aggc--------------------AG---	-0.000493383
-----------------------------------------------tata-------AG---	-0.000381639
--------------------------------------------acca----------AG---	-0.000277779
---------------------------------------------------tgaa---AG---	0.000120862
-------------------------------------------------gttc-----AG---	9.45514e-05
------------------------------------ccct------------------AG---	8.14353e-05
--------------------------------------------atca----------AG---	5.99792e-05
