# Supplementary material for: Features generated for computational splice-site prediction correspond to functional elements
Source: BMC Bioinformatics. 2007 Oct 24;8:410. doi: 10.1186/1471-2105-8-410 (PMC2241647; doi:10.1186/1471-2105-8-410)
Supplement: Additional file 3 — FGA identified hexamers in acceptor splice-site prediction and donor splice-site prediction (FGA-hexamers.txt). A text file with the complete list of hexamers that our method indicates they are likely to be ESEs or ESSs. [file 1471-2105-8-410-S3.txt]

The complete set of positively weighted 6mers corresponding to
the sets D-6mer[-80,-1]+ and A-6mer[1,80]+ from Table5 in the main document. 

This list is in alphabetical order and contains no repeats.

The FGA features with the sequence positions can be found at www.spliceport.org.

aaaaag
aaaaca
aaacag
aaacca
aaagaa
aaagag
aaatca
aacaac
aacaag
aacaca
aacacc
aaccaa
aaccag
aaccgc
aacgag
aacggg
aacgtg
aactcc
aagaaa
aagaag
aagaca
aagacc
aagatg
aagcac
aagcag
aagcca
aagcgc
aagcgg
aagctg
aaggac
aaggag
aaggta
aataag
aatcaa
aatcag
aatgag
aattca
acaaag
acaaca
acaacc
acaaga
acaagc
acacag
acacca
acaccg
acacga
acacgg
acagaa
acagcc
acagta
acatca
acatcc
acatcg
acattg
accaac
accaag
accaca
accacc
accaga
accagc
accagt
accatc
acccag
acccca
accgag
accgcc
accgct
accgga
accggc
acctgc
acctgg
acgaag
acgaca
acgagg
acgagt
acgatc
acgatg
acgcag
acgctg
acggac
acgggc
acgtcc
acgtga
actcag
actccg
actgag
actgat
actgga
actggc
acttaa
acttca
agaaaa
agaaag
agaaca
agaaga
agaagc
agaagg
agacca
agaccc
agagaa
agagag
agagat
agagca
agatca
agatcg
agatgc
agatgg
agcaaa
agcaag
agcaca
agcaga
agcagc
agcagt
agccaa
agccag
agccat
agccca
agccgg
agcgag
agcgca
agcgga
agcggc
agcggg
agctga
agctgc
agctgg
aggaaa
aggaag
aggaca
aggacc
aggaga
aggagc
aggagg
aggccc
aggcga
agggcc
aggtaa
aggtat
aggtca
aggtga
agtaca
agtatc
agtatg
agtcaa
agtcag
agtgaa
agtgac
agtggc
agtttg
ataaag
atacag
atcaaa
atcaac
atcaag
atcaca
atcacc
atcacg
atcagc
atcatc
atccag
atccgg
atcgaa
atcgac
atcgag
atcgca
atcgcc
atcggg
atcgtg
atcttg
atgaac
atgaag
atgaca
atgacc
atgatc
atgatg
atgcag
atgcca
atgctg
atggac
atggag
atgtcc
attaag
attcag
attctc
attgag
caaaaa
caaaag
caaaca
caaacg
caaaga
caacaa
caacac
caacag
caacca
caacct
caacga
caacgt
caactg
caagaa
caagac
caagag
caagca
caagcc
caagcg
caagct
caagga
caaggc
caatca
caatga
caatgc
caatgg
cacaag
cacaca
cacaga
cacagc
caccaa
caccac
caccag
caccca
caccgg
cacctg
cacgac
cacgca
cacgga
cacgtc
cactca
cactgg
cagaaa
cagaac
cagaag
cagaca
cagaga
cagatc
cagatg
cagcaa
cagcag
cagcca
cagccg
cagcgc
cagcgg
cagctg
caggaa
caggac
caggag
caggca
caggcc
cagggt
caggta
cagtga
cagtgc
cagttt
cataag
cataca
catcaa
catcag
catcat
catcca
catccg
catcct
catcga
catcgc
catcgg
catgaa
catgag
catgat
catgca
catgga
cattca
cattga
ccaaca
ccaacc
ccaacg
ccaaga
ccaagc
ccaagg
ccaatg
ccacac
ccacag
ccacca
ccacga
ccagaa
ccagag
ccagat
ccagca
ccagcc
ccagcg
ccagct
ccagga
ccagtg
ccagtt
ccatca
ccatcc
ccatcg
ccatga
ccatgg
ccatgt
cccaag
cccaca
cccaga
ccccaa
ccccag
ccccca
ccccga
cccgca
cccgcc
cccgtg
ccctct
ccctga
ccctgg
ccgaag
ccgacc
ccgacg
ccgaga
ccgagc
ccgcaa
ccgcag
ccgcat
ccgcca
ccgccc
ccggaa
ccggac
ccggag
ccggca
ccggga
ccgtgg
ccgtta
cctaca
cctatg
cctcaa
cctcca
cctcga
cctcgg
cctctg
cctgaa
cctgca
cctgga
ccttca
ccttcg
cgaaag
cgaaga
cgaatg
cgacaa
cgacac
cgacag
cgacca
cgaccg
cgacga
cgacgt
cgactg
cgagaa
cgagag
cgagca
cgagcc
cgagct
cgagga
cgaggc
cgagtg
cgatga
cgatgg
cgatta
cgcaag
cgcacg
cgcatc
cgccaa
cgccag
cgccca
cgcccg
cgcctg
cgcgtg
cgctac
cgctgc
cggaac
cggaag
cggact
cggaga
cggatc
cggcaa
cggcac
cggcag
cggcgg
cggctg
cgggcc
cgggct
cgtcaa
cgtcag
cgtccg
cgtgac
cgtgga
cgtggc
cgttac
cgtttc
ctaaag
ctacaa
ctacag
ctacca
ctaccg
ctacga
ctacgg
ctagag
ctagcg
ctatcg
ctcaac
ctcaag
ctcaca
ctcatc
ctccaa
ctccac
ctccag
ctcgag
ctcggc
ctgaag
ctgaca
ctgatg
ctgcac
ctgcag
ctgcca
ctgcct
ctgcga
ctgcgg
ctgcgt
ctgctg
ctggaa
ctggac
ctggag
ctggca
ctggcc
ctggcg
ctggtg
ctgtgc
cttaag
cttaca
cttcaa
cttcac
cttcag
cttcca
cttcga
cttgca
gaaaaa
gaaaag
gaaaca
gaaaga
gaaatg
gaacaa
gaacag
gaacca
gaactc
gaagaa
gaagac
gaagag
gaagat
gaagca
gaagct
gaagga
gaatca
gacaac
gacaag
gacaca
gacacc
gacagc
gacatc
gaccaa
gaccag
gaccca
gacccc
gacccg
gaccga
gacctc
gacctg
gacctt
gacgac
gacgag
gacgcc
gactac
gactga
gactgc
gactgg
gagaac
gagaag
gagaat
gagacc
gagacg
gagagc
gagatg
gagcaa
gagcag
gagcca
gagcct
gagcga
gagcgg
gagctg
gaggag
gaggct
gagggc
gagtcc
gagtgc
gataag
gataca
gatcaa
gatcca
gatcct
gatcga
gatctt
gatgaa
gatgac
gatgag
gatgat
gatgca
gatgct
gatggc
gattca
gcaaag
gcaaca
gcaacc
gcaagc
gcacaa
gcacag
gcacca
gcacct
gcagaa
gcagag
gcagca
gcagcc
gcagct
gcaggc
gcatcc
gcatcg
gccaac
gccaag
gccacc
gccacg
gccagc
gccatc
gcccaa
gcccac
gcccag
gcccca
gccccc
gccccg
gcccgc
gcccgt
gccctg
gccgga
gcctca
gcctgc
gcctgg
gcgaag
gcgaat
gcgaca
gcgact
gcgatg
gcgcaa
gcgcag
gcgcat
gcgcca
gcggac
gcggat
gcgtcc
gcgtta
gcgttt
gctaca
gctacg
gctact
gctcaa
gctcag
gctcca
gctgaa
gctgca
gctgcc
gctgcg
gctgct
gctggc
gcttca
gcttcg
ggaaaa
ggaaag
ggaaca
ggaacg
ggaaga
ggacaa
ggacac
ggacag
ggacca
ggaccg
ggacct
ggacga
ggactc
ggactg
ggagaa
ggagag
ggagat
ggagca
ggagct
ggagga
ggatcc
ggatga
ggatgt
ggcaag
ggcacc
ggcagc
ggccaa
ggccat
ggccca
ggccct
ggcctc
ggcctg
ggcgaa
ggcgag
ggcgat
ggcgtt
ggctac
ggctga
gggaag
gggaca
gggacc
gggcag
gggccc
ggggcc
gggtag
ggtaag
ggtagg
ggtatg
ggtcaa
ggtcca
ggtgac
ggtgag
ggtgga
gtaaag
gtaagt
gtacag
gtatcc
gtatga
gtcaac
gtcaag
gtcaca
gtcacc
gtcatc
gtccag
gtccgc
gtcctc
gtcctg
gtgaaa
gtgaag
gtgacc
gtgact
gtgagt
gtgatc
gtgcaa
gtgcag
gtgccc
gtgccg
gtgcgg
gtggaa
gtggac
gtggag
gtggcc
gtggtc
gtggtg
gtgtac
gttaag
gttacc
gttacg
gttcag
gttccg
gttggc
gtttga
taaaag
taacag
taagca
taagta
tacaaa
tacaag
tacaca
taccag
taccgc
tacctg
tacgag
tacggg
tacgtg
tagaag
tagcag
tagcgg
tataag
tatcac
tatcag
tatcgt
tatgag
tatgga
tcaaac
tcaaag
tcaaca
tcaacg
tcaagc
tcacag
tcacca
tcagaa
tcagag
tcagca
tcagcc
tcagcg
tcatca
tcatcg
tccaag
tccaca
tccctc
tccgag
tccgtg
tcctca
tcctgc
tcctgg
tcgaaa
tcgaag
tcgaat
tcgaca
tcgaga
tcgcaa
tcgcag
tcgcta
tcggag
tcgtat
tcgtgc
tcgtgg
tctaag
tctaca
tctacg
tctcca
tctgca
tcttca
tcttcg
tcttgg
tgaaaa
tgaaag
tgaaca
tgaaga
tgaagg
tgacaa
tgacac
tgacag
tgacca
tgaccc
tgactg
tgagca
tgagga
tgatca
tgatct
tgatga
tgattc
tgcaaa
tgcaag
tgcaca
tgcaga
tgcagc
tgccaa
tgccag
tgccca
tgcccg
tgccga
tgcgaa
tgcgac
tgcgag
tgcgga
tgcggc
tgcggg
tgctca
tgctgc
tgctgg
tggaaa
tggaac
tggaag
tggaca
tggacc
tggacg
tggaga
tggagc
tggagg
tggatc
tggatg
tggcaa
tggcag
tggcca
tggccc
tggcga
tggcgt
tggctg
tggtcc
tggtcg
tggtga
tgtaag
tgtcaa
tgtcag
tgtcca
tgtgaa
tgtgcg
tgtgga
ttaaag
ttcaca
ttccaa
ttccag
ttccgg
ttcgag
ttcgga
ttctac
ttgaag
ttgatg
ttgcag
ttggac
ttggag
ttggcg
ttggga
tttaag
tttcag
tttccg
tttgac
tttgca
tttggg
