# Supplementary material for: Features generated for computational splice-site prediction correspond to functional elements
Source: BMC Bioinformatics. 2007 Oct 24;8:410. doi: 10.1186/1471-2105-8-410 (PMC2241647; doi:10.1186/1471-2105-8-410)
Supplement: Additional file 4 — FGA-generated features produce a significant overlap with experimentally identified ESE sequences table in [22] (ESE-ESS-overlap-sequences.xls). The first worksheet in the Excel file contains the table of experimentally identified ESE sequences in [22] and the overlap with the FGA identified hexamers from feature sets A-6mer [0,80] and D-6mer [2,82]. For each comparison an exact match is required. We compared the positively weighted hexamer sets against the ESE sequences, and the negatively weighted hexamer sets against ESS sequences. The second worksheet contains the overlap of the ESE sequences with the FGA identified hexamers that are not included in RescueESE, AstESR or ChPESE sets. [file 1471-2105-8-410-S4.xls]

## Sheet: All-6mers
Experimentally validated ESE and ESS sequences from Zhi Ming Zheng table
Zheng ZM: Regulation of alternative RNA splicing by exon definition and exon sequences in viral and mammalian gene expression. J Biomed Sci. 2004, 11(4):538.
FGA-generated feature sets	Nr of features
D+: donor 6mer positively weighted	701
D-: donor 6mer negatively weighted	271
A+: Acceptor 6mer positivelty weighted	263
A-: Acceptor 6mer negatively weighted	202
Notation:
in blue: donor features
in red: acceptor features overlap that do not appear in donor features
in caps: positive features
in black: no overlap nucleotides
blue/red lowcase: negatively weighted
#ESE	Length	Overlap
		D+	D-	A+	A-	Total
GACGACGAG	9	9	0	0	0	9
GATGAAGAG	9	9	0	8	0	9
AAGAAGAAG	9	9	0	9	0	9
GAAGGA	6	6	0	0	0	6
GAAGAA	6	6	0	6	0	6
gctgagt	7	0	6	0	6	6
gAGGAAGAGAAAAGGGCAGCAGAGGAGAGgca	32	28	6	12	6	31
GAAGAAGAAG	10	10	0	10	0	10
GCAGCACCTGGc	12	11	0	12	0	12
gAGGAAG	7	6	0	0	0	6
GGAAGAAGATAAAGac	16	14	0	9	0	14
CCAGAAGGAac	11	9	0	0	0	9
gAGGAAGgtg	10	6	0	0	0	6
AGAAAGAAGAAA	12	12	0	8	0	12
AAGAAGAGg	9	8	0	7	0	8
AAGAAGCgaa	10	7	0	6	0	7
AAGAAGAAAAAAGAAGAAA	19	19	0	18	0	19
gGTGACCTGCTGCAG	15	14	6	15	6	15
CTGCGGGACGATGTGCAGAG	20	20	0	6	0	20
GAAGAAGA	8	8	0	8	0	8
GAAGAAGAC	9	9	0	8	0	9
AAGAAGAAG	9	9	0	9	0	9
aagAGGACCCGCAGGC	16	13	0	8	0	13
AGGACAA	7	7	0	0	0	7
TGGACCCAGAGgt	13	11	6	7	0	11
GAAGAGGAAG	10	10	0	0	0	10
GAAGAA	6	6	0	6	0	6
ggaagg	6	0	0	0	0	0
GAAGAAGCGGAGACAGCGACGAAGA	25	25	0	13	0	25
GAAGAAGAA	9	9	0	9	0	9
GGAGAAAGGAGAGa	14	13	0	0	0	13
GAGATGTGATGAAGGAGATGGgagg	25	21	9	13	7	25
ATCCAGGAGGGGAACAGa	18	17	0	9	0	17
GAAGGACAGCA	11	11	0	0	0	11
AAGAAGGAa	9	8	0	6	0	8
AGAGATCGAGGAGGAtTTGAGAg...(22nt)...GAAGAAAGA	32	30	6	15	0	31
gggGGGAAGCACACAGAGCCCAACGAGACCAc	32	28	6	21	6	28
CAGACAa	7	6	0	0	0	6
AAGAAGGAAGg	11	10	0	6	0	10
GAAGAAGAA	9	9	0	9	0	9
agAGGAAGGCGA	12	10	0	0	0	10
AGGAGCAGgGGACGAAG	17	16	0	6	0	16
aAGAGAAG	8	7	0	6	0	7
GAGGAGGAG	9	9	0	9	0	9
GAGGAGGAG	9	9	0	9	0	9
GAGGAGGAG	9	9	0	9	0	9
GAAGAAGAG	9	9	0	8	0	9
GAAGAAGAG	9	9	0	8	0	9
ACCACCACC	9	9	0	7	0	9
ACTTCAACAAGtt	13	11	0	6	0	11
CAACCACAa	9	8	0	0	6	8
cacCATTCACGACACC	16	13	6	9	0	16
CAAGCATCAGCAAAAGCCAAac	22	20	0	6	0	20
tgtcgattcca	11	0	0	0	0	0
tgccgtt	7	0	0	0	0	0
tgctgtt	7	0	0	0	0	0
tCCTACATCCT	11	10	0	0	0	10
tgtcgattcca	11	0	0	0	0	0
tgccgtt	7	0	0	0	0	0
tgctgtt	7	0	0	0	0	0
tCCTACATCCT	11	10	0	0	0	10
Total:	738	622	51	356	37	641
						0.868564
#ESS	Length	Overlap
		D+	D-	A+	A-	Total
tttgaa	6	0	0	0	0	0
tcttctt	7	0	6	0	0	6
ggctccccc	9	0	0	0	0	0
AGAGCAGg	8	7	0	0	0	7
tggt	4	0	0	0	0	0
ctagaTATGGATCC	14	7	0	6	0	9
GTGACCCCttacctaCTCACACCACtgcATTCTCacccgc	40	24	17	6	17	32
AAGCACctttg	11	6	6	6	0	8
ccaAGTCAAaatttac	16	6	7	0	8	11
tagg	4	0	0	0	0	0
tctttaggttccctttcaattct	23	0	12	0	0	12
CAAGGCc	7	6	0	0	0	6
catgg	5	0	0	0	0	0
ctagactaga	10	0	0	0	0	0
ttgggt	6	0	0	0	0	0
ttag	4	0	0	0	0	0
Pytag	5	0	0	0	0	0
ccaatagtagtagcgGGAGAAtg	23	6	16	12	10	18
ctagtaaacttattcttacgtctttcctgtgttgcCCTCCAGCTtttatctctGAGATGGtcttctttctaga	73	16	40	0	24	44
agttcca	7	0	0	0	0	0
ttaAACACAAGtt	13	8	0	0	0	8
tagaca	6	0	0	0	0	0
taagtgttctgagct	15	0	6	0	0	6
tgtggGGGACC	11	6	0	0	0	6
Total	327	92	110	30	59	173

## Sheet: Selected-6mers
Experimentally validated ESE and ESS sequences from Zhi Ming Zheng table
Zheng ZM: Regulation of alternative RNA splicing by exon definition and exon sequences in viral and mammalian gene expression. J Biomed Sci. 2004, 11(4):538.
ESE hexamer sets	Nr of features
FGA donor 6mer	701
FGA Acceptor 6mer	263
Rescue ESE	238
AstESR	285
ChasinPESE (nr of hexamers in the octamer sequences)	1701
Method:
1. Consider all FGA generated hexamers (FGA donor+FGAacceptor)
2. Remove all features that overlap with RescueESE, AstESR or ChasinPESE
3. There are 248 hexamers left
4. Find the overlap with the Zheng's ESE list
There are 61 sequences in the Zheng's list with a total of 739 nucleotides,
The total intersection length is 78 nucleotides or 10.55%.
The number of overlapped sequences is 12.
Out of these, one sequence has a 85.71% overlap.
4 sequences have an overlap 50%-60%
4 sequences have an overlap 30%-50%
and the rest,
2 sequences <30%.
Here are the sequences,
the capitalized nucleotides are the ones that overlapped.
Zheng's ESE sequences
gacgacgag
gatgaagag
aagaagaag
gaagga
gaagaa
gctgagt
gaggaagagaaaaGGGCAGcagaggagaggca
gaagaagaag
gcagcacctggc
gaggaag
ggaagaagataaagac
ccagaaggaac
gaggaaggtg
agaaagaagaaa
aagaagagg
aagaagcgaa
aagaagaaaaaagaagaaa
ggtgacctgctgcag
cTGCGGGacgatgtgcagag
gaagaaga
gaagaagac
aagaagaag
aagaggaCCCGCAggc
aGGACAA
tggacccagaggt
gaagaggaag
gaagaa
ggaagg
gaagaagcggagacagcgacgaaga
gaagaagaa
ggagaaaggagaga
gagatgtgatgaaggAGATGGgagg
atccaggaggggaacaga
gaaGGACAGca
aagaaggaa
agagatcgaggaggatttgagag...(22nt)...gaagaaaga
ggggggaagCACACAgaGCCCAAcgagaccac
cagacaa
aagaaggaagg
gaagaagaa
agaggaAGGCGA
aggagcaggggacgaag
aagagaag
gaggaggag
gaggaggag
gaggaggag
gaagaagag
gaagaagag
accaccacc
actTCAACAagtt
caaccacaa
cacCATTCAcgacacc
caagcatcagcaaaagccaaac
tgtcgattcca
tgccgtt
tgctgtt
tCCTACAtcct
tgtcgattcca
tgccgtt
tgctgtt
tCCTACAtcct
