# Supplementary material for: Features generated for computational splice-site prediction correspond to functional elements
Source: BMC Bioinformatics. 2007 Oct 24;8:410. doi: 10.1186/1471-2105-8-410 (PMC2241647; doi:10.1186/1471-2105-8-410)
Supplement: Additional file 5 — FGA-generated features produce significant overlap with computationally identified lists of exonic splicing regulator signals [23,26] (candidate-ese-esr-overlap.txt). A text file with the list of FGA features overlapping with RescueESE and AstESR exonic splicing regulator lists. [file 1471-2105-8-410-S5.txt]

[supplement data]

1. overlapping features FGA A-6mer-AstESR [1]
2. overlapping features FGA A-6mer-RescueESE
3. overlapping features FGA A-5mer-RescueESE
4. overlapping features FGA D-6mer-AstESR
5. overlapping features FGA D-6mer-RescueESE
6. overlapping features FGA A-5mer-RescueESE

1. [overlapping features FGA A-6mer-AstESR]
ctcatc
ctggag
gccatc
gatgct
gatgac
gaagaa
gccaac
gaagat
caagaa
gccacc
gactgg
tatgga
tttggg
gagaag
gctgct
gatggc
cctgga
gacaag
atcaac
aacaac
tacctg
gaccag
aagaag
gacctg
ggagga
gcctgg
tgctgg
gacctc
caaaga
gctgca
ggagca
atccag
aaccag
gactac
gtgaag
cgagga
ctgaag
cggaag
ggctgg
gccatg
tttgtt
ttctcc
atttta
tttgta
aacctc
agtgct
agctac
tctgtc
ttcaag
agtgca
ggcatg
cccagg
gtagct
ggcaac
cccaac
accagc
tcagga
cccaaa
actgca

[overlapping features FGA D-6mer-AstESR]
ggctgc
ggctgg
cccagc
tttgag
tttggg
tttgtt
ttctcc
tgtgtg
atttta
ttaaat
gcctgg
tttgta
aacctc
tcagga
agtgct
cccagg
gacaga
cttgct
gtagct
ttaatt
ctcatc
accatc
ctggag
gccatc
gtcatc
gccaag
accaag
cccaac
ggctac
accaac
tgtgaa
gatgct
gatgac
gccatg
gaagaa
gtcacc
gcagaa
gccaac
gaagat
caagaa
ctcaac
cccaag
atcatc
tcagaa
ggagaa
catgaa
agtgaa
agtgac
gacagc
gactgg
tttgac
aaagaa
gggaag
gatgca
gatgga
caagga
gacatc
gagaag
gccagc
tttgca
ttccag
gctgct
atcacc
actgga
cctgga
gacaag
gctgcc
accagc
gacaac
gcctgc
agagaa
tatgag
aacaac
tctgca
acagaa
gaagga
gaccag
cgcctg
tcctgg
ggtgga
gcagag
aagaag
gacctg
ccagaa
ggagga
ttccgg
gctggt
catgca
tgctgg
cactgg
gacctc
caagca
atcagc
ggaaga
caaaga
ccagga
tccaag
gctgca
taccag
agctac
cccaaa
cacaag
actgca
caagct
tctgtc
ggagca
agcaaa
atccag
aagaaa
cgagaa
aaccag
ttcaag
agtgca
gactac
gtgaag
cgagga
tacaag
atcaag
ctcaag
agcaag
ctgaag
gaagca
tgcaaa
cgccag
cggaag
gccagg

[overlapping features FGA D-6mer-RescueESE]
aaacag
aaacca
aaagaa
aaagag
aacaac
aacaag
aaccaa
aagaaa
aagaag
aagaca
aagatg
aagcag
aagcca
aaggac
aatcaa
acaaag
acaaga
acagaa
acgaag
acttca
agaaaa
agaaag
agaaca
agaaga
agaagc
agaagg
agagaa
agagat
agatgc
agcaaa
agcaga
aggaaa
aggaag
aggaca
aggaga
agtgaa
atcaaa
atcaag
atgaag
atgatg
attcag
caaaag
caaaga
caagaa
caatca
cagaaa
cagaag
caggaa
cctgaa
cgaaga
cgacga
ctgaag
cttcag
gaaaaa
gaaaag
gaaaca
gaaaga
gaacaa
gaagaa
gaagac
gaagag
gaagat
gaagca
gaagga
gaatca
gacgac
gagaag
gagatg
gaggag
gatcaa
gatgaa
gatgag
gatgat
gatgca
gatgga
gattca
gcagaa
ggaaaa
ggaaga
ggagaa
ggagga
gtcaag
gtgaag
tacaag
tcagaa
tgaaag
tgaaga
tgaagg
tgatga
tgcaac
tggaaa
tggaag
tggatc
ttgaag
aaaaag
aaccag
aaggag
aatcag
actgga
agtgac
caaaca
cagatc
catcag
gaacca
gcgaat
ggagat
tcaacg
tcatca
tcttca
tggaac
tgtgga

[overlapping features FGA D-5mer1-RescueESE]
aaaaga
aacaag
aacaga
aagaag
aagaga
aagcag
acaaga
agaaag
agaaga
agcaga
aggaga
atcaag
atcaga
atgaag
atgaga
caaaga
cagaag
cttcag
gaaaag
gaaaga
gagaag
gcaaga
ggaaga
tacaga
tcaaga
tgaaga
tgaagg
ttcaga
aaaaag
aaccag


	- 1 -
